# Supplementary material for: YY1 binding association with sex-biased transcription revealed through X-linked transcript levels and allelic binding analyses
Source: Sci Rep. 2016 Nov 18;6:37324. doi: 10.1038/srep37324 (PMC5114649; doi:10.1038/srep37324)
Supplement: Supplementary Dataset 1 [file srep37324-s2.xls]

## Sheet: S1_TableA. Labelled
Fantom5 sample cell type	Library name	Extract Name	label	pred	Female.votes	Male.votes	sumExpXIST	Label==pred
Adipocyte - breast, donor1	CNhs11051	11376-118A8	female	female	0.945	0.055	50.5066	TRUE
Adipocyte - breast, donor2	CNhs11969	11327-117E4	female	female	0.935135	0.0648649	93.5619	TRUE
Adipocyte - subcutaneous, donor1	CNhs12494	11259-116F8	female	male	0.491228	0.508772	17.731	FALSE
Adipocyte - subcutaneous, donor2	CNhs11371	11336-117F4	female	female	0.510989	0.489011	10.1075	TRUE
Adipocyte - subcutaneous, donor3	CNhs12017	11408-118E4	female	female	0.821229	0.178771	31.6035	TRUE
B lymphoblastoid cell line: GM12878 ENCODE, biol_rep1	CNhs12331	10821-111C2	female	female	0.834254	0.165746	216.403	TRUE
Bronchial Epithelial Cell, donor4	CNhs12054	11453-119A4	male	male	0.203297	0.796703	0	TRUE
Bronchial Epithelial Cell, donor5	CNhs12058	11457-119A8	female	female	0.572254	0.427746	6.32532	TRUE
Bronchial Epithelial Cell, donor6	CNhs12062	11461-119B3	male	female	0.532258	0.467742	29.9501	FALSE
Burkitt's lymphoma cell line:DAUDI	CNhs10739	10422-106C8	male	male	0.142857	0.857143	0	TRUE
Burkitt's lymphoma cell line:RAJI	CNhs11268	10476-106I8	male	male	0.0487805	0.95122	0	TRUE
CD14+ Monocytes, donor1	CNhs10852	11224-116B9	male	male	0.251366	0.748634	0	TRUE
CD14+ Monocytes, donor2	CNhs11954	11305-117B9	male	male	0.124352	0.875648	0	TRUE
CD14+ Monocytes, donor3	CNhs11997	11381-118B4	male	male	0.152941	0.847059	0	TRUE
CD14+ monocyte derived endothelial progenitor cells, donor1	CNhs10858	11229-116C5	male	male	0.0730337	0.926966	0	TRUE
CD14+ monocyte derived endothelial progenitor cells, donor2	CNhs11897	11310-117C5	female	female	0.737968	0.262032	106.561	TRUE
CD14+ monocyte derived endothelial progenitor cells, donor3	CNhs11904	11386-118B9	male	male	0.228261	0.771739	0	TRUE
CD14+ monocytes - mock treated, donor1	CNhs13468	11863-125A9	female	female	0.627027	0.372973	149.615	TRUE
CD14+ monocytes - mock treated, donor2	CNhs13484	11873-125C1	male	female	0.791209	0.208791	204.809	FALSE
CD14+ monocytes - mock treated, donor3	CNhs13491	11883-125D2	female	male	0.467391	0.532609	0.485168	FALSE
CD14+CD16+ Monocytes, donor1	CNhs13541	11789-124B7	male	male	0.0331492	0.966851	0	TRUE
CD14+CD16+ Monocytes, donor2	CNhs13208	11801-124D1	male	male	0.0833333	0.916667	0	TRUE
CD14+CD16+ Monocytes, donor3	CNhs13549	11912-125G4	male	male	0.0212766	0.978723	0	TRUE
CD14+CD16- Monocytes, donor1	CNhs13224	11788-124B6	male	male	0.0374332	0.962567	0.112329	TRUE
CD14+CD16- Monocytes, donor2	CNhs13216	11799-124C8	male	male	0.0748663	0.925134	0	TRUE
CD14+CD16- Monocytes, donor3	CNhs13540	11910-125G2	male	male	0.0882353	0.911765	0.160726	TRUE
CD14-CD16+ Monocytes, donor1	CNhs13229	11790-124B8	male	male	0.0601093	0.939891	0	TRUE
CD14-CD16+ Monocytes, donor2	CNhs13207	11800-124C9	male	male	0.0520231	0.947977	0	TRUE
CD14-CD16+ Monocytes, donor3	CNhs13548	11911-125G3	male	male	0.0597826	0.940217	0	TRUE
CD19+ B Cells (pluriselect), donor090325, donation1	CNhs12531	12151-128F9	male	male	0.0769231	0.923077	0	TRUE
CD4+ T Cells, donor1	CNhs10853	11225-116C1	male	male	0.0777778	0.922222	0	TRUE
CD4+ T Cells, donor2	CNhs11955	11306-117C1	male	male	0.0944444	0.905556	0	TRUE
CD4+ T Cells, donor3	CNhs11998	11382-118B5	female	male	0.353591	0.646409	0	FALSE
CD4+CD25+CD45RA+ naive regulatory T cells expanded, donor1	CNhs13203	11793-124C2	male	male	0.0268817	0.973118	0	TRUE
CD4+CD25+CD45RA+ naive regulatory T cells, donor1	CNhs13238	11780-124A7	male	male	0.03125	0.96875	0	TRUE
CD4+CD25+CD45RA+ naive regulatory T cells, donor2	CNhs13235	11796-124C5	male	male	0.0552486	0.944751	0	TRUE
CD4+CD25+CD45RA+ naive regulatory T cells, donor3	CNhs13513	11907-125F8	male	male	0.126829	0.873171	0	TRUE
CD4+CD25+CD45RA- memory regulatory T cells expanded, donor1	CNhs13204	11794-124C3	male	male	0.0364583	0.963542	0	TRUE
CD4+CD25+CD45RA- memory regulatory T cells, donor1	CNhs13195	11782-124A9	male	male	0.0446927	0.955307	0	TRUE
CD4+CD25+CD45RA- memory regulatory T cells, donor2	CNhs13206	11797-124C6	male	male	0.00534759	0.994652	0	TRUE
CD4+CD25+CD45RA- memory regulatory T cells, donor3	CNhs13538	11908-125F9	male	male	0.039548	0.960452	0	TRUE
CD4+CD25+CD45RA- memory regulatory T cells expanded, donor2	CNhs13811	11916-125G8	male	male	0.0282486	0.971751	0	TRUE
CD4+CD25+CD45RA- memory regulatory T cells expanded, donor3	CNhs13812	11920-125H3	male	male	0.0252525	0.974747	0	TRUE
CD4+CD25-CD45RA+ naive conventional T cells expanded, donor2	CNhs13813	11913-125G5	male	male	0.027933	0.972067	0	TRUE
CD4+CD25-CD45RA+ naive conventional T cells expanded, donor3	CNhs13814	11917-125G9	male	male	0.108808	0.891192	0	TRUE
CD4+CD25-CD45RA+ naive conventional T cells expanded, donor1	CNhs13202	11791-124B9	male	male	0.0874317	0.912568	0.289803	TRUE
CD4+CD25-CD45RA+ naive conventional T cells, donor1	CNhs13223	11784-124B2	male	male	0.076087	0.923913	0	TRUE
CD4+CD25-CD45RA+ naive conventional T cells, donor2	CNhs13205	11795-124C4	male	male	0.0462428	0.953757	0	TRUE
CD4+CD25-CD45RA+ naive conventional T cells, donor3	CNhs13512	11906-125F7	male	male	0.0857143	0.914286	0	TRUE
CD4+CD25-CD45RA- memory conventional T cells expanded, donor1	CNhs13215	11792-124C1	male	male	0.026178	0.973822	0	TRUE
CD4+CD25-CD45RA- memory conventional T cells, donor1	CNhs13239	11786-124B4	male	male	0.0280899	0.97191	0	TRUE
CD4+CD25-CD45RA- memory conventional T cells, donor2	CNhs13237	11798-124C7	male	male	0.039548	0.960452	0	TRUE
CD4+CD25-CD45RA- memory conventional T cells, donor3	CNhs13539	11909-125G1	male	male	0.0338983	0.966102	0	TRUE
CD8+ T Cells (pluriselect), donor090325, donation1	CNhs12201	12148-128F6	male	male	0.0233918	0.976608	0	TRUE
CD8+ T Cells, donor1	CNhs10854	11226-116C2	male	male	0.0445545	0.955446	0	TRUE
CD8+ T Cells, donor2	CNhs11956	11307-117C2	male	male	0.0824176	0.917582	0	TRUE
CD8+ T Cells, donor3	CNhs11999	11383-118B6	male	male	0.0268456	0.973154	0	TRUE
Chondrocyte - de diff, donor1	CNhs11923	11261-116G1	male	male	0.180412	0.819588	0	TRUE
Chondrocyte - de diff, donor2	CNhs11372	11338-117F6	male	male	0.229412	0.770588	0	TRUE
Chondrocyte - de diff, donor3	CNhs12020	11410-118E6	male	male	0.0965909	0.903409	0	TRUE
Chondrocyte - re diff, donor2	CNhs11373	11339-117F7	male	male	0.30102	0.69898	0	TRUE
Chondrocyte - re diff, donor3	CNhs12021	11411-118E7	male	male	0.21134	0.78866	0	TRUE
Dendritic Cells - monocyte immature derived, donor1, tech_rep1	CNhs10855	11227-116C3	female	female	0.85567	0.14433	87.9523	TRUE
Dendritic Cells - monocyte immature derived, donor1, tech_rep2	CNhs11062	11227-116C3	female	female	0.863636	0.136364	104.826	TRUE
Dendritic Cells - monocyte immature derived, donor3	CNhs12000	11384-118B7	male	male	0.180328	0.819672	0	TRUE
Dendritic Cells - plasmacytoid, donor1	CNhs10857	11228-116C4	female	female	0.741379	0.258621	138.325	TRUE
Dendritic Cells - plasmacytoid, donor2	CNhs12196	11309-117C4	male	male	0.232044	0.767956	0	TRUE
Dendritic Cells - plasmacytoid, donor3	CNhs12200	11385-118B8	female	female	0.710784	0.289216	167.156	TRUE
Endothelial Cells - Aortic, donor1	CNhs12495	11263-116G3	female	female	0.502591	0.497409	6.02164	TRUE
Endothelial Cells - Aortic, donor2	CNhs11375	11340-117F8	female	female	0.664865	0.335135	17.7042	TRUE
Endothelial Cells - Aortic, donor3	CNhs12022	11412-118E8	male	male	0.239583	0.760417	0	TRUE
Endothelial Cells - Artery, donor1	CNhs12496	11264-116G4	female	female	0.625	0.375	19.7165	TRUE
Endothelial Cells - Artery, donor2	CNhs11977	11341-117F9	male	male	0.16875	0.83125	0	TRUE
Endothelial Cells - Artery, donor3	CNhs12023	11413-118E9	male	male	0.243243	0.756757	0.208995	TRUE
Endothelial Cells - Microvascular, donor1	CNhs11925	11265-116G5	female	female	0.695652	0.304348	22.1556	TRUE
Endothelial Cells - Microvascular, donor2	CNhs11376	11342-117G1	female	female	0.655367	0.344633	19.7671	TRUE
Endothelial Cells - Microvascular, donor3	CNhs12024	11414-118F1	female	female	0.875706	0.124294	39.0499	TRUE
Endothelial Cells - Thoracic, donor1	CNhs11926	11266-116G6	female	female	0.883249	0.116751	38.6046	TRUE
Endothelial Cells - Thoracic, donor2	CNhs11978	11343-117G2	male	male	0.28	0.72	0	TRUE
Endothelial Cells - Vein, donor1	CNhs12497	11267-116G7	male	male	0.32	0.68	0	TRUE
Endothelial Cells - Vein, donor2	CNhs11377	11344-117G3	male	male	0.292683	0.707317	0	TRUE
Endothelial Cells - Vein, donor3	CNhs12026	11416-118F3	female	female	0.814815	0.185185	23.2666	TRUE
Ewing's sarcoma cell line:Hs 863.T	CNhs11836	10705-109H3	female	female	0.881356	0.118644	101.879	TRUE
Fibroblast - Aortic Adventitial, donor1	CNhs10874	11245-116E3	female	female	0.955665	0.044335	59.5163	TRUE
Fibroblast - Aortic Adventitial, donor2 (nuclear fraction)	CNhs12581	14332-155F3	female	female	0.627027	0.372973	0	TRUE
Fibroblast - Aortic Adventitial, donor3 (nuclear fraction)	CNhs12400	14311-155C9	female	female	0.866279	0.133721	276.797	TRUE
Fibroblast - Aortic Adventitial, donor3	CNhs12011	11401-118D6	female	female	0.893939	0.106061	68.451	TRUE
Fibroblast - Cardiac, donor1	CNhs12498	11268-116G8	male	male	0.206349	0.793651	0	TRUE
Fibroblast - Cardiac, donor2	CNhs11378	11345-117G4	female	female	0.569061	0.430939	18.1473	TRUE
Fibroblast - Cardiac, donor3	CNhs12027	11417-118F4	female	female	0.80791	0.19209	34.7801	TRUE
Fibroblast - Dermal, donor1	CNhs12499	11269-116G9	male	male	0.172589	0.827411	0	TRUE
Fibroblast - Dermal, donor2	CNhs11379	11346-117G5	female	female	0.540541	0.459459	9.69802	TRUE
Fibroblast - Dermal, donor3	CNhs12028	11418-118F5	female	female	0.868421	0.131579	30.0392	TRUE
Fibroblast - Gingival, donor4 (GFH2)	CNhs10848	11222-116B7	male	male	0.25	0.75	0	TRUE
Fibroblast - Gingival, donor5 (GFH3)	CNhs11952	11303-117B7	male	male	0.106383	0.893617	0.247267	TRUE
Fibroblast - Periodontal Ligament, donor4 (PL29)	CNhs12493	11223-116B8	female	female	0.89418	0.10582	70.2364	TRUE
Fibroblast - Periodontal Ligament, donor5 (PL30)	CNhs11953	11304-117B8	male	male	0.179894	0.820106	0	TRUE
Fibroblast - Periodontal Ligament, donor6 (PLH3)	CNhs11996	11380-118B3	male	male	0.131429	0.868571	0	TRUE
Fibroblast - skin dystrophia myotonica, donor1 (nuclear fraction)	CNhs12405	14329-155E9	female	female	0.942857	0.0571429	334.92	TRUE
Fibroblast - skin dystrophia myotonica, donor1	CNhs11353	11556-120C8	female	female	0.963158	0.0368421	78.162	TRUE
Fibroblast - skin dystrophia myotonica, donor2	CNhs11354	11557-120C9	male	male	0.0740741	0.925926	0	TRUE
Fibroblast - skin dystrophia myotonica, donor3 (nuclear fraction)	CNhs12399	14308-155C6	male	male	0.142077	0.857923	0	TRUE
Fibroblast - skin dystrophia myotonica, donor3	CNhs11913	11560-120D3	male	male	0.0679612	0.932039	0	TRUE
Fibroblast - skin normal, donor1 (nuclear fraction)	CNhs12403	14323-155E3	male	male	0.174419	0.825581	0.257641	TRUE
Fibroblast - skin normal, donor1	CNhs11351	11553-120C5	male	male	0.115385	0.884615	0	TRUE
Fibroblast - skin normal, donor2 (nuclear fraction)	CNhs12582	14302-155B9	male	male	0.205714	0.794286	0	TRUE
Fibroblast - skin normal, donor2	CNhs11914	11561-120D4	male	male	0.131868	0.868132	0	TRUE
Fibroblast - skin spinal muscular atrophy, donor1 (nuclear fraction)	CNhs12404	14326-155E6	male	male	0.145455	0.854545	0	TRUE
Fibroblast - skin spinal muscular atrophy, donor1	CNhs11074	11555-120C7	male	male	0.0625	0.9375	0	TRUE
Fibroblast - skin spinal muscular atrophy, donor2	CNhs11911	11558-120D1	male	male	0.146739	0.853261	0	TRUE
Fibroblast - skin spinal muscular atrophy, donor3 (nuclear fraction)	CNhs12398	14305-155C3	male	male	0.152632	0.847368	0	TRUE
Fibroblast - skin spinal muscular atrophy, donor3	CNhs11912	11559-120D2	male	male	0.0898876	0.910112	0	TRUE
Fibroblast - skin walker warburg, donor1	CNhs11352	11554-120C6	male	male	0.108571	0.891429	0	TRUE
Gingival epithelial cells, donor1 (GEA11)	CNhs11061	11221-116B6	female	female	0.859649	0.140351	25.7037	TRUE
Gingival epithelial cells, donor2 (GEA14)	CNhs11896	11302-117B6	female	female	0.91573	0.0842697	45.8213	TRUE
Gingival epithelial cells, donor3 (GEA15)	CNhs11903	11379-118B2	male	male	0.197605	0.802395	0	TRUE
H9 Embryonic Stem cells, biol_rep2 (H9ES-2)	CNhs12824	12724-135G6	female	female	0.596859	0.403141	0.609869	TRUE
Hair Follicle Dermal Papilla Cells, donor1	CNhs12501	11271-116H2	male	male	0.233161	0.766839	0	TRUE
Hair Follicle Dermal Papilla Cells, donor2	CNhs11979	11348-117G7	female	female	0.875676	0.124324	48.8863	TRUE
Hair Follicle Dermal Papilla Cells, donor3	CNhs12030	11420-118F7	female	female	0.583333	0.416667	6.90675	TRUE
Hep-2 cells mock treated, biol_rep1	CNhs13479	11898-125E8	male	male	0.271277	0.728723	0	TRUE
Keratinocyte - epidermal, donor1	CNhs11064	11272-116H3	male	male	0.176471	0.823529	0	TRUE
Keratinocyte - epidermal, donor2	CNhs11381	11349-117G8	female	female	0.642857	0.357143	5.62009	TRUE
Keratinocyte - epidermal, donor3	CNhs12031	11421-118F8	female	female	0.933702	0.0662983	32.4709	TRUE
Macrophage - monocyte derived, donor1	CNhs10861	11232-116C8	male	male	0.132597	0.867403	0	TRUE
Macrophage - monocyte derived, donor2	CNhs11899	11313-117C8	male	female	0.718563	0.281437	59.2031	FALSE
Macrophage - monocyte derived, donor3	CNhs12003	11389-118C3	female	male	0.497238	0.502762	0	FALSE
Mallassez-derived cells, donor1 (MZH3)	CNhs12538	12142-128E9	male	male	0.27933	0.72067	0	TRUE
Mallassez-derived cells, donor2	CNhs13550	11929-125I3	female	female	0.846154	0.153846	50.3946	TRUE
Mallassez-derived cells, donor3	CNhs13551	11930-125I4	male	male	0.211765	0.788235	0	TRUE
Mammary Epithelial Cell, donor1	CNhs11077	11273-116H4	female	female	0.943503	0.0564972	29.823	TRUE
Mammary Epithelial Cell, donor2	CNhs11382	11350-117G9	female	female	0.847368	0.152632	37.4918	TRUE
Mammary Epithelial Cell, donor3	CNhs12032	11422-118F9	female	female	0.715847	0.284153	7.28427	TRUE
Mast cell - stimulated, donor1	CNhs11073	11487-119E2	female	female	0.736559	0.263441	631.102	TRUE
Mast cell, donor1	CNhs12566	11563-120D6	female	female	0.939024	0.0609756	104.513	TRUE
Mast cell, donor2	CNhs12594	11565-120D8	female	female	0.846626	0.153374	210.023	TRUE
Mast cell, donor3	CNhs12593	11566-120D9	female	female	0.863874	0.136126	180.871	TRUE
Mast cell, donor4	CNhs12592	11567-120E1	female	female	0.856322	0.143678	158.308	TRUE
Melanocyte - light, donor1	CNhs11303	11274-116H5	male	male	0.179191	0.820809	0	TRUE
Melanocyte - light, donor2	CNhs11383	11351-117H1	male	male	0.236842	0.763158	0	TRUE
Melanocyte - light, donor3	CNhs12033	11423-118G1	male	male	0.368421	0.631579	11.9751	TRUE
Melanocyte, donor1 (MC+1)	CNhs12816	12641-134G4	male	male	0.0729167	0.927083	0	TRUE
Melanocyte, donor2 (MC+2)	CNhs13156	12739-135I3	male	male	0.157895	0.842105	0	TRUE
Melanocyte, donor3 (MC+3)	CNhs13406	12837-137B2	male	male	0.127273	0.872727	0	TRUE
Mesenchymal Stem Cells - Wharton's Jelly, donor1	CNhs11057	11548-120B9	female	female	0.896907	0.103093	32.1887	TRUE
Mesenchymal Stem Cells - amniotic membrane, donor1	CNhs11349	11547-120B8	female	female	0.930233	0.0697674	78.7177	TRUE
Mesenchymal Stem Cells - amniotic membrane, donor2	CNhs12104	11627-122B7	female	female	0.730769	0.269231	70.7251	TRUE
Mesothelial Cells, donor1	CNhs10850	11247-116E5	female	female	0.878173	0.121827	52.7519	TRUE
Mesothelial Cells, donor2	CNhs12197	12156-128G5	female	female	0.59893	0.40107	18.3022	TRUE
Mesothelial Cells, donor3	CNhs12012	11402-118D7	female	female	0.984127	0.015873	59.5839	TRUE
Multipotent Cord Blood Unrestricted Somatic Stem Cells, donor1	CNhs11350	11549-120C1	female	male	0.203125	0.796875	0	FALSE
Multipotent Cord Blood Unrestricted Somatic Stem Cells, donor2	CNhs12105	11629-122B9	female	male	0.383333	0.616667	0	FALSE
Myoblast differentiation to myotubes, day00, control donor1	CNhs13847	13469-144I4	female	female	0.571429	0.428571	52.7757	TRUE
Myoblast, donor1	CNhs10870	11241-116D8	female	female	0.966102	0.0338983	80.788	TRUE
Myoblast, donor2	CNhs11965	11322-117D8	male	male	0.0982659	0.901734	0	TRUE
Myoblast, donor3	CNhs11908	11398-118D3	female	female	0.95	0.05	68.5803	TRUE
NK T cell leukemia cell line:KHYG-1	CNhs11867	10777-110G3	female	female	0.825871	0.174129	83.5034	TRUE
Natural Killer Cells, donor1	CNhs10859	11230-116C6	male	male	0.104972	0.895028	0	TRUE
Natural Killer Cells, donor2	CNhs11957	11311-117C6	male	male	0.078534	0.921466	0	TRUE
Natural Killer Cells, donor3	CNhs12001	11387-118C1	male	male	0.0308642	0.969136	0	TRUE
Neutrophils, donor1	CNhs10862	11233-116C9	male	male	0.345745	0.654255	0	TRUE
Neutrophils, donor2	CNhs11959	11314-117C9	male	male	0.342857	0.657143	0	TRUE
Neutrophils, donor3	CNhs11905	11390-118C4	female	female	0.521739	0.478261	26.5226	TRUE
Olfactory epithelial cells, donor1	CNhs13816	11933-125I7	male	male	0.192308	0.807692	0	TRUE
Olfactory epithelial cells, donor2	CNhs13817	11934-125I8	female	female	0.958763	0.0412371	165.582	TRUE
Olfactory epithelial cells, donor3	CNhs13818	11935-125I9	male	male	0.179487	0.820513	0	TRUE
Olfactory epithelial cells, donor4	CNhs13819	11936-126A1	male	male	0.0944444	0.905556	0.351424	TRUE
Osteoblast - differentiated, donor1	CNhs11311	11276-116H7	female	male	0.497326	0.502674	14.4454	FALSE
Osteoblast - differentiated, donor2	CNhs11980	11353-117H3	male	male	0.358696	0.641304	0	TRUE
Osteoblast - differentiated, donor3	CNhs12035	11425-118G3	male	male	0.39267	0.60733	12.4168	TRUE
Osteoblast, donor2	CNhs11385	11354-117H4	male	male	0.195767	0.804233	0	TRUE
Osteoblast, donor3	CNhs12036	11426-118G4	female	female	0.784091	0.215909	20.6493	TRUE
Pancreatic stromal cells, donor1	CNhs10877	11249-116E7	male	male	0.081761	0.918239	0	TRUE
Peripheral Blood Mononuclear Cells, donor1	CNhs10860	11231-116C7	male	female	0.767196	0.232804	147.219	FALSE
Peripheral Blood Mononuclear Cells, donor2	CNhs11958	11312-117C7	male	male	0.0427807	0.957219	0.215714	TRUE
Peripheral Blood Mononuclear Cells, donor3	CNhs12002	11388-118C2	male	male	0.0481283	0.951872	0	TRUE
Placental Epithelial Cells, donor2	CNhs11386	11355-117H5	female	female	0.523256	0.476744	11.6505	TRUE
Preadipocyte - breast, donor1	CNhs11052	11467-119B9	female	female	0.938202	0.0617978	44.6594	TRUE
Preadipocyte - breast, donor2 (nuclear fraction)	CNhs12584	14320-155D9	female	female	0.964103	0.0358974	127.527	TRUE
Preadipocyte - breast, donor2	CNhs11971	11328-117E5	female	female	0.92228	0.0777202	65.3938	TRUE
Preadipocyte - omental, donor1	CNhs11065	11468-119C1	female	female	0.934673	0.0653266	44.5924	TRUE
Preadipocyte - omental, donor2	CNhs11902	11329-117E6	female	female	0.846154	0.153846	42.4717	TRUE
Preadipocyte - omental, donor3	CNhs12013	11403-118D8	male	male	0.224719	0.775281	0	TRUE
Preadipocyte - perirenal, donor1	CNhs12065	11469-119C2	female	female	0.514451	0.485549	16.326	TRUE
Preadipocyte - subcutaneous, donor2	CNhs11981	11356-117H6	female	female	0.949239	0.0507614	55.9781	TRUE
Preadipocyte - subcutaneous, donor3	CNhs12038	11428-118G6	female	female	0.908602	0.0913978	34.447	TRUE
Preadipocyte - visceral, donor1	CNhs11082	11280-116I2	female	female	0.670051	0.329949	0.492763	TRUE
Preadipocyte - visceral, donor2	CNhs11982	11357-117H7	male	male	0.217391	0.782609	0	TRUE
Preadipocyte - visceral, donor3	CNhs12039	11429-118G7	female	male	0.45641	0.54359	0	FALSE
Prostate Epithelial Cells (polarized), donor1	CNhs10882	11253-116F2	male	male	0.113636	0.886364	0	TRUE
Prostate Epithelial Cells, donor2	CNhs11972	11331-117E8	male	male	0.222826	0.777174	0	TRUE
Prostate Epithelial Cells, donor3	CNhs12014	11404-118D9	male	male	0.19774	0.80226	0	TRUE
Prostate Stromal Cells, donor1	CNhs10883	11254-116F3	male	male	0.0777778	0.922222	0	TRUE
Prostate Stromal Cells, donor2	CNhs11973	11332-117E9	male	male	0.0614525	0.938547	0	TRUE
Prostate Stromal Cells, donor3	CNhs12015	11405-118E1	male	male	0.120879	0.879121	0.131124	TRUE
Sebocyte, donor1	CNhs10847	11220-116B5	male	male	0.265537	0.734463	0	TRUE
Sebocyte, donor2	CNhs11951	11301-117B5	male	male	0.278409	0.721591	0	TRUE
Sertoli Cells, donor1	CNhs10851	11255-116F4	male	male	0.283505	0.716495	0	TRUE
Small Airway Epithelial Cells, donor1	CNhs10884	11256-116F5	female	female	0.94709	0.0529101	74.0476	TRUE
Small Airway Epithelial Cells, donor2	CNhs11975	11334-117F2	male	male	0.186869	0.813131	0	TRUE
Small Airway Epithelial Cells, donor3 (nuclear fraction)	CNhs12583	14317-155D6	male	male	0.25	0.75	0.127613	TRUE
Small Airway Epithelial Cells, donor3	CNhs12016	11406-118E2	male	male	0.194872	0.805128	0.101158	TRUE
Smooth Muscle Cells - Aortic, donor0 (cytoplasmic fraction)	CNhs12401	14313-155D2	male	male	0.251366	0.748634	0.464846	TRUE
Smooth Muscle Cells - Aortic, donor0 (nuclear fraction)	CNhs12402	14314-155D3	male	male	0.223529	0.776471	0	TRUE
Smooth Muscle Cells - Aortic, donor0	CNhs10838	11210-116A4	male	male	0.232804	0.767196	0	TRUE
Smooth Muscle Cells - Aortic, donor1	CNhs11085	11283-116I5	male	male	0.267016	0.732984	0	TRUE
Smooth Muscle Cells - Aortic, donor2	CNhs11305	11360-117I1	male	male	0.43299	0.56701	2.66153	TRUE
Smooth Muscle Cells - Aortic, donor3	CNhs11309	11432-118H1	male	male	0.253968	0.746032	0	TRUE
Smooth Muscle Cells - Coronary Artery, donor1	CNhs11088	11286-116I8	female	female	0.505814	0.494186	3.03274	TRUE
Smooth Muscle Cells - Coronary Artery, donor2	CNhs11987	11363-117I4	male	male	0.425532	0.574468	0	TRUE
Smooth Muscle Cells - Coronary Artery, donor3	CNhs12045	11435-118H4	male	male	0.21134	0.78866	0	TRUE
Smooth Muscle Cells - Internal Thoracic Artery, donor2	CNhs11988	11364-117I5	male	male	0.108108	0.891892	0	TRUE
Smooth Muscle Cells - Internal Thoracic Artery, donor3	CNhs12046	11436-118H5	male	male	0.331551	0.668449	0	TRUE
Smooth Muscle Cells - Prostate, donor1	CNhs11920	11257-116F6	male	male	0.0963855	0.903614	0	TRUE
Smooth Muscle Cells - Prostate, donor2	CNhs11976	11335-117F3	male	male	0.127778	0.872222	0	TRUE
Smooth Muscle Cells - Pulmonary Artery, donor2	CNhs11989	11365-117I6	female	female	0.609467	0.390533	12.4309	TRUE
Smooth Muscle Cells - Subclavian Artery, donor1	CNhs11090	11289-117A2	female	female	0.578378	0.421622	12.6814	TRUE
Smooth Muscle Cells - Subclavian Artery, donor2	CNhs11990	11366-117I7	male	male	0.234637	0.765363	0	TRUE
Smooth Muscle Cells - Subclavian Artery, donor3	CNhs12048	11438-118H7	male	male	0.140541	0.859459	0	TRUE
Smooth Muscle Cells - Umbilical Artery, donor1	CNhs11091	11290-117A3	female	male	0.489247	0.510753	0	FALSE
Smooth Muscle Cells - Umbilical Artery, donor2	CNhs11991	11367-117I8	female	female	0.740933	0.259067	18.8992	TRUE
Smooth Muscle Cells - Umbilical Artery, donor3	CNhs12049	11439-118H8	female	female	0.69697	0.30303	9.29595	TRUE
Smooth Muscle Cells - Uterine, donor3	CNhs11927	11466-119B8	female	female	0.779661	0.220339	72.3713	TRUE
Synoviocyte, donor2	CNhs11992	11368-117I9	male	male	0.1	0.9	0.422215	TRUE
Synoviocyte, donor3	CNhs12050	11440-118H9	male	male	0.125714	0.874286	0.65859	TRUE
Tracheal Epithelial Cells, donor1	CNhs11092	11292-117A5	female	female	0.612717	0.387283	0	TRUE
Tracheal Epithelial Cells, donor2	CNhs11993	11369-118A1	male	male	0.394872	0.605128	6.03272	TRUE
Tracheal Epithelial Cells, donor3	CNhs12051	11441-118I1	male	male	0.397849	0.602151	0	TRUE
Whole blood (ribopure), donor090325, donation1	CNhs11075	12176-128I7	male	male	0.0932642	0.906736	0	TRUE
Wilms' tumor cell line:G-401	CNhs11892	10809-111A8	male	male	0.113636	0.886364	0.106824	TRUE
Wilms' tumor cell line:HFWT	CNhs11728	10597-108E3	male	male	0.274286	0.725714	0	TRUE
acantholytic squamous carcinoma cell line:HCC1806	CNhs11844	10717-109I6	female	female	0.587629	0.412371	0	TRUE
acute lymphoblastic leukemia (T-ALL) cell line:HPB-ALL	CNhs10746	10429-106D6	male	male	0.127962	0.872038	0	TRUE
acute lymphoblastic leukemia (T-ALL) cell line:Jurkat	CNhs11253	10464-106H5	male	male	0.106796	0.893204	0	TRUE
acute myeloid leukemia (FAB M0) cell line:KG-1	CNhs13053	10827-111C8	male	male	0.0989583	0.901042	0	TRUE
acute myeloid leukemia (FAB M0) cell line:Kasumi-3	CNhs13241	10789-110H6	male	male	0.0380435	0.961957	0	TRUE
acute myeloid leukemia (FAB M1) cell line:HYT-1	CNhs13054	10828-111C9	male	male	0.0698925	0.930108	0	TRUE
acute myeloid leukemia (FAB M2) cell line:Kasumi-1	CNhs13502	10788-110H5	male	male	0.162304	0.837696	0	TRUE
acute myeloid leukemia (FAB M2) cell line:Kasumi-6	CNhs13052	10792-110H9	male	male	0.0659898	0.93401	0	TRUE
acute myeloid leukemia (FAB M2) cell line:NKM-1	CNhs11864	10765-110E9	male	male	0.139665	0.860335	0	TRUE
acute myeloid leukemia (FAB M3) cell line:HL60	CNhs13055	10829-111D1	female	male	0.44385	0.55615	0	FALSE
acute myeloid leukemia (FAB M4) cell line:FKH-1	CNhs13503	10830-111D2	male	male	0.235955	0.764045	0	TRUE
acute myeloid leukemia (FAB M4) cell line:HNT-34	CNhs13504	10831-111D3	female	female	0.877005	0.122995	81.0908	TRUE
acute myeloid leukemia (FAB M4eo) cell line:EoL-1	CNhs13056	10832-111D4	male	male	0.0346535	0.965347	0	TRUE
acute myeloid leukemia (FAB M4eo) cell line:EoL-3	CNhs13057	10833-111D5	male	male	0.0659898	0.93401	0.2018	TRUE
acute myeloid leukemia (FAB M5) cell line:NOMO-1	CNhs13050	10764-110E8	female	female	0.808989	0.191011	154.582	TRUE
acute myeloid leukemia (FAB M5) cell line:P31/FUJ	CNhs13051	10770-110F5	male	male	0.2	0.8	4.12206	TRUE
acute myeloid leukemia (FAB M5) cell line:THP-1 (fresh)	CNhs10722	10399-106A3	male	male	0.0851064	0.914894	0	TRUE
acute myeloid leukemia (FAB M5) cell line:THP-1 (revived)	CNhs10723	10400-106A4	male	male	0.0947368	0.905263	0	TRUE
acute myeloid leukemia (FAB M5) cell line:THP-1 (thawed)	CNhs10724	10405-106A9	male	male	0.0552764	0.944724	0	TRUE
acute myeloid leukemia (FAB M5) cell line:U-937 DE-4	CNhs13058	10834-111D6	male	male	0.181347	0.818653	0	TRUE
acute myeloid leukemia (FAB M6) cell line:EEB	CNhs13059	10835-111D7	male	male	0.20442	0.79558	0	TRUE
acute myeloid leukemia (FAB M6) cell line:F-36E	CNhs13060	10836-111D8	male	male	0.232143	0.767857	0	TRUE
acute myeloid leukemia (FAB M6) cell line:F-36P	CNhs13505	10837-111D9	male	male	0.10582	0.89418	0	TRUE
acute myeloid leukemia (FAB M7) cell line:M-MOK	CNhs13049	10699-109G6	female	female	0.811429	0.188571	142.222	TRUE
acute myeloid leukemia (FAB M7) cell line:MKPL-1	CNhs11888	10802-111A1	male	male	0.235955	0.764045	0	TRUE
adenocarcinoma cell line:IM95m	CNhs11882	10796-110I4	male	male	0.177419	0.822581	0	TRUE
adrenal cortex adenocarcinoma cell line:SW-13	CNhs11893	10810-111A9	female	female	0.823864	0.176136	85.4378	TRUE
adult T-cell leukemia cell line:ATN-1	CNhs10738	10421-106C7	male	male	0.247191	0.752809	4.23485	TRUE
alveolar cell carcinoma cell line:SW 1573	CNhs11838	10708-109H6	female	female	0.517442	0.482558	0	TRUE
amygdala - adult, donor10196	CNhs13793	10167-103B5	female	female	0.80791	0.19209	269.414	TRUE
amygdala, adult, donor10252	CNhs12311	10151-102I7	female	female	0.990244	0.0097561	305.815	TRUE
anaplastic large cell lymphoma cell line:Ki-JK	CNhs11881	10795-110I3	male	male	0.128342	0.871658	0	TRUE
anaplastic squamous cell carcinoma cell line:RPMI 2650	CNhs11889	10805-111A4	male	male	0.269663	0.730337	0	TRUE
appendix, adult	CNhs12842	10189-103D9	male	male	0.12	0.88	3.86797	TRUE
argyrophil small cell carcinoma cell line:TC-YIK	CNhs11725	10589-108D4	female	female	0.926136	0.0738636	231.022	TRUE
astrocytoma cell line:TM-31	CNhs10742	10425-106D2	female	female	0.541872	0.458128	0	TRUE
b cell line:RPMI1788	CNhs10744	10427-106D4	male	male	0.1	0.9	0	TRUE
basal cell carcinoma cell line:TE 354.T	CNhs11932	10702-109G9	female	female	0.907514	0.0924855	90.8236	TRUE
bile duct carcinoma cell line:TFK-1	CNhs11265	10496-107C1	male	male	0.179348	0.820652	0	TRUE
biphenotypic B myelomonocytic leukemia cell line:MV-4-11	CNhs11845	10718-109I7	male	male	0.0890052	0.910995	0.511572	TRUE
brain, adult, donor1	CNhs11796	10084-102B3	male	male	0.352332	0.647668	0	TRUE
breast carcinoma cell line:MCF7	CNhs11943	10482-107A5	female	female	0.5	0.5	0	TRUE
breast carcinoma cell line:MDA-MB-453	CNhs10736	10419-106C5	female	female	0.865169	0.134831	80.2008	TRUE
breast, adult, donor1	CNhs11792	10080-102A8	female	female	0.751295	0.248705	137.75	TRUE
bronchial squamous cell carcinoma cell line:KNS-62	CNhs11862	10760-110E4	male	male	0.134021	0.865979	0	TRUE
bronchioalveolar carcinoma cell line:NCI-H358	CNhs11840	10709-109H7	male	male	0.263473	0.736527	0	TRUE
bronchogenic carcinoma cell line:ChaGo-K-1	CNhs11841	10710-109H8	male	male	0.141243	0.858757	0	TRUE
carcinoid cell line:NCI-H1770	CNhs11834	10703-109H1	male	male	0.260638	0.739362	0	TRUE
carcinoid cell line:SK-PN-DW	CNhs11846	10719-109I8	male	male	0.119565	0.880435	0	TRUE
carcinosarcoma cell line:JHUCS-1	CNhs11747	10642-109A3	female	female	0.594737	0.405263	0	TRUE
caudate nucleus - adult, donor10196	CNhs13802	10177-103C6	female	female	0.805405	0.194595	433.128	TRUE
caudate nucleus, adult, donor10252	CNhs12321	10164-103B2	female	female	0.956284	0.0437158	324.043	TRUE
cerebellum - adult, donor10196	CNhs13799	10173-103C2	female	female	0.765363	0.234637	640.843	TRUE
cerebellum, adult, donor10252	CNhs12323	10166-103B4	female	female	0.911111	0.0888889	510.434	TRUE
cerebral meninges, adult	CNhs12840	10188-103D8	male	male	0.349727	0.650273	1.09693	TRUE
cervical cancer cell line:D98-AH2	CNhs11288	10552-107I3	female	female	0.568966	0.431034	0	TRUE
cervical cancer cell line:ME-180	CNhs11289	10553-107I4	female	female	0.887701	0.112299	104.568	TRUE
cervix, adult, pool1	CNhs10618	10013-101C4	female	female	0.947644	0.052356	209.305	TRUE
choriocarcinoma cell line:BeWo	CNhs10740	10423-106C9	male	male	0.137755	0.862245	0	TRUE
choriocarcinoma cell line:SCH	CNhs11875	10785-110H2	male	male	0.130208	0.869792	0	TRUE
chronic lymphocytic leukemia (T-CLL) cell line:SKW-3	CNhs11714	10416-106C2	male	male	0.142157	0.857843	0	TRUE
chronic myeloblastic leukemia (CML) cell line:KCL-22	CNhs11886	10801-110I9	female	female	0.865922	0.134078	86.6531	TRUE
chronic myelogenous leukemia (CML) cell line:MEG-A2	CNhs11865	10766-110F1	male	male	0.0491803	0.95082	0	TRUE
chronic myelogenous leukemia cell line:K562 ENCODE, biol_rep1	CNhs12334	10824-111C5	female	female	0.78534	0.21466	50.3078	TRUE
chronic myelogenous leukemia cell line:K562	CNhs11250	10454-106G4	female	female	0.83871	0.16129	59.9622	TRUE
chronic myelogenous leukemia cell line:KU812	CNhs10727	10409-106B4	male	male	0.0566038	0.943396	0	TRUE
clear cell carcinoma cell line:JHOC-5	CNhs11745	10638-108I8	female	female	0.553763	0.446237	0	TRUE
clear cell carcinoma cell line:TEN	CNhs11930	10636-108I6	female	female	0.575916	0.424084	0	TRUE
colon carcinoma cell line:CACO-2	CNhs11280	10513-107D9	male	male	0.161677	0.838323	0	TRUE
colon carcinoma cell line:COLO-320	CNhs10737	10420-106C6	female	male	0.497326	0.502674	0	FALSE
colon, adult, donor1	CNhs11794	10082-102B1	female	female	0.695906	0.304094	349.337	TRUE
colon, fetal, donor1	CNhs11780	10070-101I7	female	female	0.896552	0.103448	323.846	TRUE
diaphragm, fetal, donor1	CNhs11779	10069-101I6	male	male	0.236264	0.763736	0.802578	TRUE
diencephalon, adult	CNhs12610	10193-103E4	male	male	0.360465	0.639535	0.234264	TRUE
diffuse large B-cell lymphoma cell line:CTB-1	CNhs11741	10631-108I1	male	male	0.192308	0.807692	0.182455	TRUE
ductal cell carcinoma cell line:MIA Paca2	CNhs11259	10488-107B2	male	male	0.264865	0.735135	0	TRUE
ductus deferens, adult	CNhs12846	10196-103E7	male	male	0.25	0.75	3.15668	TRUE
duodenum, fetal, donor1, tech_rep1	CNhs11781	10071-101I8	male	female	0.597765	0.402235	1.20991	FALSE
temporal lobe, fetal, donor1, tech_rep2	CNhs12996	10063-101H9	male	female	0.913043	0.0869565	475.331	FALSE
dura mater, adult, donor1	CNhs10648	10041-101F5	female	female	0.877778	0.122222	194.931	TRUE
endometrial carcinoma cell line:OMC-2	CNhs11266	10497-107C2	female	male	0.387435	0.612565	0	FALSE
endometrial stromal sarcoma cell line:OMC-9	CNhs11249	10448-106F7	female	female	0.953125	0.046875	109.553	TRUE
endometrioid adenocarcinoma cell line:JHUEM-1	CNhs11748	10643-109A4	female	female	0.578125	0.421875	0	TRUE
epidermoid carcinoma cell line:A431	CNhs10743	10426-106D3	female	female	0.9	0.1	33.8074	TRUE
epidermoid carcinoma cell line:Ca Ski	CNhs10748	10431-106D8	female	female	0.530387	0.469613	0	TRUE
epididymis, adult	CNhs12847	10197-103E8	male	male	0.181818	0.818182	2.44617	TRUE
epitheloid carcinoma cell line: HelaS3 ENCODE, biol_rep1	CNhs12325	10815-111B5	female	female	0.626374	0.373626	7.06321	TRUE
extraskeletal myxoid chondrosarcoma cell line:H-EMC-SS	CNhs10728	10410-106B5	female	female	0.910053	0.0899471	174.129	TRUE
eye, fetal, donor1	CNhs11762	10054-101G9	female	female	0.896175	0.103825	130.843	TRUE
fibrosarcoma cell line:HT-1080	CNhs11860	10758-110E2	male	male	0.105263	0.894737	0	TRUE
fibrous histiocytoma cell line:GCT TIB-223	CNhs11842	10711-109H9	male	male	0.189189	0.810811	0.198715	TRUE
gall bladder carcinoma cell line:TGBC14TKB	CNhs11256	10470-106I2	female	female	0.927374	0.0726257	259.106	TRUE
gall bladder carcinoma cell line:TGBC2TKB	CNhs10733	10415-106C1	female	male	0.458564	0.541436	0	FALSE
gall bladder, adult	CNhs12848	10198-103E9	male	male	0.256545	0.743455	4.48251	TRUE
gastric adenocarcinoma cell line:MKN1	CNhs11737	10614-108G2	male	male	0.248756	0.751244	3.19695	TRUE
gastric adenocarcinoma cell line:MKN45	CNhs11819	10612-108F9	female	female	0.978723	0.0212766	144.811	TRUE
gastrointestinal carcinoma cell line:ECC12	CNhs11738	10615-108G3	male	male	0.414508	0.585492	10.6389	TRUE
giant cell carcinoma cell line:Lu99B	CNhs10751	10433-106E1	male	male	0.104396	0.895604	0	TRUE
glassy cell carcinoma cell line:HOKUG	CNhs11824	10688-109F4	female	female	0.613757	0.386243	0	TRUE
glioblastoma cell line:T98G	CNhs11272	10485-107A8	male	male	0.14881	0.85119	0	TRUE
glioma cell line:GI-1	CNhs10731	10413-106B8	male	male	0.177665	0.822335	0	TRUE
globus pallidus - adult, donor10196	CNhs13801	10175-103C4	female	female	0.877005	0.122995	356.049	TRUE
globus pallidus, adult, donor10252	CNhs12319	10161-103A8	female	female	0.977778	0.0222222	311.87	TRUE
granulosa cell tumor cell line:KGN	CNhs11740	10624-108H3	female	female	0.791878	0.208122	35.6705	TRUE
hairy cell leukemia cell line:Mo	CNhs11843	10712-109I1	male	male	0.137566	0.862434	0	TRUE
heart - mitral valve, adult	CNhs12855	10205-103F7	male	male	0.233696	0.766304	4.46852	TRUE
heart - pulmonic valve, adult	CNhs12856	10206-103F8	male	male	0.21164	0.78836	4.81237	TRUE
heart - tricuspid valve, adult	CNhs12857	10207-103F9	male	male	0.240437	0.759563	2.15362	TRUE
heart, adult, diseased post-infarction, donor1	CNhs11757	10050-101G5	female	female	0.945946	0.0540541	202.075	TRUE
heart, adult, diseased, donor1	CNhs11758	10051-101G6	female	female	0.835443	0.164557	305.609	TRUE
hepatic mesenchymal tumor cell line:LI90	CNhs11868	10778-110G4	female	female	0.912088	0.0879121	103.046	TRUE
hepatoblastoma cell line:HuH-6	CNhs11742	10633-108I3	male	male	0.234973	0.765027	1.16496	TRUE
hepatocellular carcinoma cell line: HepG2 ENCODE, biol_rep1	CNhs12328	10818-111B8	male	male	0.148571	0.851429	0	TRUE
hepatoma cell line:Li-7	CNhs11271	10484-107A7	male	male	0.202073	0.797927	0.0984275	TRUE
hereditary spherocytic anemia cell line:WIL2-NS	CNhs11891	10808-111A7	male	male	0.123596	0.876404	0	TRUE
hippocampus - adult, donor10196	CNhs13795	10169-103B7	female	female	0.804124	0.195876	285.487	TRUE
hippocampus, adult, donor10252	CNhs12312	10153-102I9	female	female	0.960227	0.0397727	312.723	TRUE
iPS differentiation to neuron, control donor C11-CRL2429, day00, rep2	CNhs13822	13425-144D5	male	male	0.276243	0.723757	0	TRUE
iPS differentiation to neuron, control donor C32-CRL1502, day00, rep1	CNhs13826	13433-144E4	female	female	0.84492	0.15508	146.067	TRUE
iPS differentiation to neuron, control donor C32-CRL1502, day00, rep2	CNhs13839	13437-144E8	female	female	0.796512	0.203488	223.091	TRUE
keratoacanthoma cell line:HKA-1	CNhs11880	10791-110H8	female	female	0.897143	0.102857	109.687	TRUE
kidney, adult, pool1	CNhs10622	10017-101C8	female	female	0.939891	0.0601093	97.0098	TRUE
large cell lung carcinoma cell line:IA-LM	CNhs11277	10509-107D5	male	male	0.123711	0.876289	0	TRUE
large cell lung carcinoma cell line:NCI-H460	CNhs12806	10839-111E2	male	male	0.278689	0.721311	0	TRUE
large cell non-keratinizing squamous carcinoma cell line:SKG-II-SF	CNhs11825	10692-109F8	female	female	0.651163	0.348837	0	TRUE
left atrium, adult, donor1	CNhs11790	10079-102A7	male	male	0.301587	0.698413	1.42939	TRUE
left ventricle, adult, donor1	CNhs11789	10078-102A6	female	female	0.678756	0.321244	56.2778	TRUE
leiomyoblastoma cell line:G-402	CNhs11848	10721-110A1	female	female	0.846591	0.153409	76.2806	TRUE
leiomyoma cell line:10964C	CNhs11722	10569-108B2	female	female	0.833333	0.166667	21.72	TRUE
leiomyoma cell line:15242A	CNhs11723	10570-108B3	female	female	0.768041	0.231959	56.1744	TRUE
leiomyoma cell line:15425	CNhs11724	10571-108B4	female	female	0.829016	0.170984	63.0314	TRUE
lens epithelial cell line:SRA 01/04	CNhs11750	10647-109A8	male	male	0.277174	0.722826	0	TRUE
leukemia, chronic megakaryoblastic cell line:MEG-01	CNhs11859	10752-110D5	male	male	0.0944444	0.905556	0.0820925	TRUE
liposarcoma cell line:KMLS-1	CNhs11870	10782-110G8	female	female	0.953488	0.0465116	452.21	TRUE
liposarcoma cell line:SW 872	CNhs11851	10726-110A6	male	male	0.182927	0.817073	0	TRUE
locus coeruleus - adult, donor10196	CNhs13808	10182-103D2	female	female	0.964467	0.035533	272.528	TRUE
locus coeruleus, adult, donor10252	CNhs12322	10165-103B3	female	female	0.984615	0.0153846	249.523	TRUE
lung adenocarcinoma cell line:A549	CNhs11275	10499-107C4	male	male	0.246988	0.753012	0	TRUE
lung, fetal, donor1	CNhs11680	10068-101I5	male	male	0.292683	0.707317	0	TRUE
lung, right lower lobe, adult, donor1	CNhs11786	10075-102A3	male	male	0.180851	0.819149	0.414239	TRUE
lymph node, adult, donor1	CNhs11788	10077-102A5	male	male	0.142857	0.857143	0	TRUE
lymphangiectasia cell line:DS-1	CNhs11852	10727-110A7	female	female	0.857143	0.142857	130.424	TRUE
lymphoma, malignant, hairy B-cell cell line:MLMA	CNhs11935	10775-110G1	female	female	0.537234	0.462766	0	TRUE
malignant trichilemmal cyst cell line:DJM-1	CNhs10730	10412-106B7	female	male	0.481707	0.518293	0	FALSE
mature adipocyte, donor1	CNhs12558	12231-129F8	female	female	0.677885	0.322115	76.7065	TRUE
mature adipocyte, donor2	CNhs12559	12232-129F9	female	female	0.796954	0.203046	103.786	TRUE
mature adipocyte, donor3	CNhs12560	12233-129G1	female	female	0.806283	0.193717	97.1115	TRUE
mature adipocyte, donor4	CNhs12562	12234-129G2	female	female	0.810056	0.189944	129.51	TRUE
maxillary sinus tumor cell line:HSQ-89	CNhs10732	10414-106B9	male	male	0.34104	0.65896	0	TRUE
medial frontal gyrus - adult, donor10196	CNhs13796	10170-103B8	female	female	0.878453	0.121547	276.453	TRUE
medial temporal gyrus - adult, donor10196	CNhs13809	10183-103D3	female	female	0.909091	0.0909091	795.123	TRUE
medial temporal gyrus, adult, donor10252	CNhs12310	10150-102I6	female	female	0.984615	0.0153846	315.356	TRUE
medulla oblongata - adult, donor10196	CNhs13800	10174-103C3	female	female	0.88172	0.11828	314.228	TRUE
medulla oblongata, adult, donor10252	CNhs12315	10155-103A2	female	female	0.983607	0.0163934	261.127	TRUE
medulloblastoma cell line:D283 Med	CNhs12805	10838-111E1	male	male	0.172043	0.827957	0	TRUE
medulloblastoma cell line:ONS-76	CNhs11861	10759-110E3	female	male	0.464286	0.535714	0	FALSE
melanoma cell line:COLO 679	CNhs11281	10514-107E1	female	female	0.920455	0.0795455	63.2377	TRUE
melanoma cell line:G-361	CNhs11254	10465-106H6	male	male	0.172414	0.827586	0	TRUE
meningioma cell line:HKBMM	CNhs11945	10691-109F7	female	female	0.852941	0.147059	73.8735	TRUE
merkel cell carcinoma cell line:MKL-1	CNhs12838	10843-111E6	male	male	0.225434	0.774566	0	TRUE
mesenchymal stem cell line:Hu5/E18	CNhs11718	10568-108B1	female	female	0.926136	0.0738636	210.015	TRUE
mesodermal tumor cell line:HIRS-BM	CNhs12191	10696-109G3	female	female	0.562162	0.437838	99.6861	TRUE
mesothelioma cell line:ACC-MESO-1	CNhs11263	10493-107B7	female	female	0.864322	0.135678	42.3764	TRUE
mesothelioma cell line:ACC-MESO-4	CNhs11264	10494-107B8	male	male	0.173913	0.826087	0.428883	TRUE
mesothelioma cell line:Mero-25	CNhs13066	10850-111F4	male	male	0.15873	0.84127	0	TRUE
mesothelioma cell line:Mero-41	CNhs13067	10851-111F5	male	male	0.1	0.9	0	TRUE
mesothelioma cell line:Mero-48a	CNhs13068	10852-111F6	male	male	0.146199	0.853801	0	TRUE
mesothelioma cell line:Mero-82	CNhs13069	10853-111F7	male	male	0.125	0.875	0	TRUE
mesothelioma cell line:Mero-83	CNhs13070	10854-111F8	male	male	0.0681818	0.931818	0	TRUE
mesothelioma cell line:Mero-84	CNhs13072	10855-111F9	male	male	0.224599	0.775401	0	TRUE
mesothelioma cell line:Mero-95	CNhs13073	10856-111G1	male	male	0.0714286	0.928571	0	TRUE
mesothelioma cell line:NCI-H2052	CNhs13063	10847-111F1	male	male	0.284916	0.715084	0	TRUE
mesothelioma cell line:NCI-H226	CNhs13062	10846-111E9	male	male	0.125	0.875	0	TRUE
mesothelioma cell line:NCI-H2452	CNhs13064	10848-111F2	male	male	0.145078	0.854922	0	TRUE
mesothelioma cell line:NCI-H28	CNhs13061	10845-111E8	male	male	0.25	0.75	0	TRUE
mesothelioma cell line:No36	CNhs13074	10857-111G2	male	male	0.102857	0.897143	0	TRUE
mesothelioma cell line:ONE58	CNhs13075	10858-111G3	male	male	0.190476	0.809524	0	TRUE
middle temporal gyrus, donor10252	CNhs12316	10156-103A3	female	female	0.994624	0.00537634	396.11	TRUE
mixed mullerian tumor cell line:HTMMT	CNhs11944	10689-109F5	female	male	0.408377	0.591623	0	FALSE
mucinous adenocarcinoma cell line:JHOM-1	CNhs11752	10648-109A9	female	female	0.899408	0.100592	110.352	TRUE
mucinous cystadenocarcinoma cell line:MCAS	CNhs11873	10784-110H1	female	female	0.611399	0.388601	0	TRUE
mycosis fungoides, T cell lymphoma cell line:HuT 102 TIB-162	CNhs11858	10744-110C6	male	male	0.0710383	0.928962	0	TRUE
myelodysplastic syndrome cell line:SKM-1	CNhs11934	10772-110F7	male	male	0.0892857	0.910714	0	TRUE
myeloma cell line:PCM6	CNhs11258	10474-106I6	female	male	0.434066	0.565934	0	FALSE
myxofibrosarcoma cell line:MFH-ino	CNhs11729	10600-108E6	female	female	0.624309	0.375691	0	TRUE
myxofibrosarcoma cell line:NMFH-1	CNhs11821	10684-109E9	male	male	0.196891	0.803109	0	TRUE
neuroblastoma cell line:NB-1	CNhs11284	10539-107G8	male	male	0.165829	0.834171	0	TRUE
neuroblastoma cell line:NBsusSR	CNhs11818	10607-108F4	male	male	0.17801	0.82199	0	TRUE
neuroectodermal tumor cell line:TASK1	CNhs11866	10774-110F9	female	female	0.859459	0.140541	40.7358	TRUE
neuroectodermal tumor cell line:FU-RPNT-1	CNhs11744	10637-108I7	male	male	0.240196	0.759804	0.212575	TRUE
neuroectodermal tumor cell line:FU-RPNT-2	CNhs11753	10663-109C6	male	male	0.146739	0.853261	1.36329	TRUE
neuroepithelioma cell line:SK-N-MC	CNhs11853	10728-110A8	female	female	0.836158	0.163842	92.1764	TRUE
neurofibroma cell line:Hs 53.T	CNhs11854	10729-110A9	female	female	0.877907	0.122093	73.459	TRUE
non T non B acute lymphoblastic leukemia (ALL) cell line:P30/OHK	CNhs10747	10430-106D7	female	male	0.342246	0.657754	0	FALSE
non-small cell lung cancer cell line:NCI-H1385	CNhs12193	10730-110B1	female	male	0.335052	0.664948	0	FALSE
normal embryonic palatal mesenchymal cell line:HEPM	CNhs11894	10813-111B3	female	female	0.901099	0.0989011	173.164	TRUE
normal intestinal epithelial cell line:FHs 74 Int	CNhs11950	10812-111B2	female	female	0.941176	0.0588235	173.029	TRUE
occipital cortex - adult, donor10196	CNhs13798	10172-103C1	female	female	0.797688	0.202312	471.85	TRUE
occipital cortex, adult, donor10252	CNhs12320	10163-103B1	female	female	0.973958	0.0260417	427.659	TRUE
occipital lobe, adult, donor1	CNhs11787	10076-102A4	male	male	0.419689	0.580311	0	TRUE
occipital lobe, fetal, donor1	CNhs11784	10073-102A1	male	male	0.465241	0.534759	1.26036	TRUE
olfactory region, adult	CNhs12611	10195-103E6	female	female	0.943038	0.056962	265.627	TRUE
optic nerve, donor1	CNhs13449	10277-104E7	male	male	0.468421	0.531579	2.85539	TRUE
oral squamous cell carcinoma cell line:Ca9-22	CNhs10752	10434-106E2	male	male	0.144444	0.855556	0	TRUE
oral squamous cell carcinoma cell line:HSC-3	CNhs11717	10545-107H5	male	male	0.202128	0.797872	0	TRUE
osteoclastoma cell line:Hs 706.T	CNhs11835	10704-109H2	female	female	0.913295	0.0867052	79.3275	TRUE
osteosarcoma cell line:HS-Os-1	CNhs11290	10558-107I9	female	female	0.862245	0.137755	31.2298	TRUE
ovary, adult, pool1	CNhs10626	10020-101D2	female	female	0.932292	0.0677083	96.9461	TRUE
pagetoid sarcoma cell line:Hs 925.T	CNhs11856	10732-110B3	male	male	0.228571	0.771429	0.201705	TRUE
pancreas, adult, donor1	CNhs11756	10049-101G4	male	male	0.183246	0.816754	0.781514	TRUE
papillotubular adenocarcinoma cell line:TGBC18TKB	CNhs10734	10417-106C3	female	female	0.552632	0.447368	0	TRUE
parietal lobe - adult, donor10196	CNhs13797	10171-103B9	female	female	0.909091	0.0909091	340.55	TRUE
parietal lobe, adult, donor10252	CNhs12317	10157-103A4	female	female	0.962963	0.037037	384.851	TRUE
parietal lobe, fetal, donor1	CNhs11782	10072-101I9	female	female	0.753927	0.246073	1515.67	TRUE
parotid gland, adult	CNhs12849	10199-103F1	male	male	0.182857	0.817143	0	TRUE
penis, adult	CNhs12850	10200-103F2	male	male	0.262032	0.737968	5.45832	TRUE
peripheral neuroectodermal tumor cell line:KU-SN	CNhs11830	10697-109G4	female	female	0.864706	0.135294	105.699	TRUE
pharyngeal carcinoma cell line:Detroit 562	CNhs11849	10723-110A3	female	male	0.484536	0.515464	0	FALSE
pineal gland - adult, donor10196	CNhs13804	10179-103C8	female	female	0.905325	0.0946746	588.736	TRUE
pineal gland, adult, donor10252	CNhs12228	10160-103A7	female	female	0.896552	0.103448	549.151	TRUE
pituitary gland - adult, donor10196	CNhs13805	10180-103C9	female	female	0.864865	0.135135	390.279	TRUE
pituitary gland, adult, donor10252	CNhs12229	10162-103A9	female	female	0.910053	0.0899471	439.388	TRUE
placenta, adult, pool1	CNhs10627	10021-101D3	female	female	0.897849	0.102151	102.274	TRUE
plasma cell leukemia cell line:ARH-77	CNhs12807	10840-111E3	female	female	0.918478	0.0815217	140.009	TRUE
pleomorphic hepatocellular carcinoma cell line:SNU-387	CNhs11933	10706-109H4	female	female	0.926966	0.0730337	123.3	TRUE
prostate cancer cell line:DU145	CNhs11260	10490-107B4	male	male	0.0740741	0.925926	0	TRUE
prostate cancer cell line:PC-3	CNhs11243	10439-106E7	male	male	0.208955	0.791045	0	TRUE
prostate, adult, pool1	CNhs10628	10022-101D4	male	male	0.190955	0.809045	1.25589	TRUE
putamen, adult, donor10196	CNhs12324	10176-103C5	female	female	0.966102	0.0338983	338.427	TRUE
rectal cancer cell line:TT1TKB	CNhs11255	10469-106I1	male	male	0.333333	0.666667	0.280272	TRUE
rectum, fetal, donor1	CNhs11777	10067-101I4	female	female	0.747126	0.252874	398.137	TRUE
renal cell carcinoma cell line:OS-RC-2	CNhs10729	10411-106B6	male	male	0.248677	0.751323	0	TRUE
renal cell carcinoma cell line:TUHR10TKB	CNhs11257	10471-106I3	male	male	0.244681	0.755319	0	TRUE
retinoblastoma cell line:Y79	CNhs11267	10475-106I7	female	male	0.47191	0.52809	0	FALSE
rhabdomyosarcoma cell line:KYM-1	CNhs11877	10787-110H4	female	male	0.484375	0.515625	0	FALSE
rhabdomyosarcoma cell line:RMS-YM	CNhs11269	10477-106I9	male	male	0.270588	0.729412	0	TRUE
sacrococcigeal teratoma cell line:HTST	CNhs11829	10695-109G2	male	female	0.88024	0.11976	88.99	FALSE
salivary acinar cells, donor1	CNhs12810	11771-123I7	female	female	0.951087	0.048913	140.907	TRUE
salivary acinar cells, donor2	CNhs12811	11772-123I8	female	female	0.964646	0.0353535	151.769	TRUE
salivary acinar cells, donor3	CNhs12812	11773-123I9	female	female	0.849162	0.150838	124.427	TRUE
schwannoma cell line:HS-PSS, tech_rep2	CNhs11245	10442-106F1	male	male	0.0617978	0.938202	0	TRUE
schwannoma cell line:HS-PSS	CNhs11183	10442-106F1	male	male	0.0540541	0.945946	0	TRUE
seminal vesicle, adult	CNhs12851	10201-103F3	male	male	0.28655	0.71345	5.08064	TRUE
serous adenocarcinoma cell line:JHOS-2	CNhs11746	10639-108I9	female	female	0.91954	0.0804598	271.95	TRUE
serous cystadenocarcinoma cell line:HTOA	CNhs11827	10693-109F9	female	female	0.54491	0.45509	0	TRUE
skeletal muscle - soleus muscle, donor1	CNhs13454	10282-104F3	male	male	0.277778	0.722222	1.29486	TRUE
skeletal muscle, fetal, donor1	CNhs11776	10066-101I3	male	male	0.340314	0.659686	0	TRUE
skin, fetal, donor1	CNhs11774	10065-101I2	female	female	0.917949	0.0820513	587.225	TRUE
small cell cervical cancer cell line:HCSC-1	CNhs11885	10800-110I8	female	female	0.908602	0.0913978	81.6449	TRUE
small cell lung carcinoma cell line:DMS 144	CNhs12808	10841-111E4	male	male	0.235294	0.764706	0	TRUE
small cell lung carcinoma cell line:LK-2	CNhs11285	10541-107H1	male	male	0.136646	0.863354	0	TRUE
small cell lung carcinoma cell line:NCI-H82	CNhs12809	10842-111E5	male	male	0.244318	0.755682	0.109941	TRUE
small cell lung carcinoma cell line:WA-hT	CNhs11812	10562-108A4	male	male	0.229885	0.770115	0.301926	TRUE
small intestine, fetal, donor1	CNhs11773	10064-101I1	female	male	0.446237	0.553763	0.437119	FALSE
small-cell gastrointestinal carcinoma cell line:ECC4	CNhs11734	10609-108F6	male	male	0.272727	0.727273	0	TRUE
smooth muscle, adult, pool1	CNhs11755	10048-101G3	male	male	0.363636	0.636364	4.65782	TRUE
somatostatinoma cell line:QGP-1	CNhs11869	10781-110G7	female	male	0.417582	0.582418	0	FALSE
spinal cord - adult, donor10196	CNhs13807	10181-103D1	female	female	0.951613	0.0483871	561.639	TRUE
spinal cord, adult, donor10252	CNhs12227	10159-103A6	female	female	0.930481	0.0695187	367.446	TRUE
spinal cord, fetal, donor1	CNhs11764	10056-101H2	female	female	0.872928	0.127072	279.798	TRUE
spindle cell sarcoma cell line:Hs 132.T	CNhs11857	10737-110B8	male	male	0.12766	0.87234	0	TRUE
spleen, adult, pool1	CNhs10631	10025-101D7	male	male	0.0604396	0.93956	0	TRUE
splenic lymphoma with villous lymphocytes cell line:SLVL	CNhs10741	10424-106D1	female	female	0.815642	0.184358	52.9688	TRUE
squamous cell carcinoma cell line:EC-GI-10	CNhs11252	10463-106H4	male	male	0.136364	0.863636	0	TRUE
squamous cell carcinoma cell line:T3M-5	CNhs11739	10616-108G4	female	female	0.866279	0.133721	110.809	TRUE
squamous cell lung carcinoma cell line:EBC-1	CNhs11273	10486-107A9	male	male	0.175758	0.824242	0	TRUE
stomach, fetal, donor1	CNhs11771	10062-101H8	female	female	0.833333	0.166667	291.404	TRUE
submaxillary gland, adult	CNhs12852	10202-103F4	male	male	0.136364	0.863636	1.83492	TRUE
substantia nigra, adult, donor10252	CNhs12318	10158-103A5	female	female	0.960674	0.0393258	347.455	TRUE
temporal lobe, fetal, donor1, tech_rep1	CNhs11772	10063-101H9	female	female	0.72449	0.27551	807.249	TRUE
duodenum, fetal, donor1, tech_rep2	CNhs12997	10071-101I8	female	male	0.458128	0.541872	0	FALSE
teratocarcinoma cell line:PA-1	CNhs11890	10807-111A6	female	female	0.911765	0.0882353	91.2183	TRUE
teratocarcinoma cell line:NCC-IT-A3	CNhs11878	10790-110H7	male	male	0.245283	0.754717	0	TRUE
teratocarcinoma cell line:NCR-G1	CNhs11884	10798-110I6	male	female	0.896552	0.103448	133.287	FALSE
testicular germ cell embryonal carcinoma cell line:ITO-II	CNhs11876	10786-110H3	male	male	0.135135	0.864865	0.101989	TRUE
testicular germ cell embryonal carcinoma cell line:NEC14	CNhs12351	10591-108D6	male	female	0.699482	0.300518	140.824	FALSE
testicular germ cell embryonal carcinoma cell line:NEC15	CNhs12362	10593-108D8	male	male	0.234286	0.765714	0	TRUE
testicular germ cell embryonal carcinoma cell line:NEC8	CNhs11726	10590-108D5	male	male	0.175439	0.824561	0	TRUE
testis, adult, pool1	CNhs10632	10026-101D8	male	male	0.169399	0.830601	2.1218	TRUE
testis, adult, pool2	CNhs12998	10096-102C6	male	male	0.408046	0.591954	10.9865	TRUE
thalamus - adult, donor10196	CNhs13794	10168-103B6	female	female	0.844828	0.155172	378.101	TRUE
thalamus, adult, donor10252	CNhs12314	10154-103A1	female	female	0.989744	0.0102564	326.331	TRUE
throat, adult	CNhs12858	10209-103G2	male	male	0.113514	0.886486	0.852936	TRUE
throat, fetal, donor1	CNhs11770	10061-101H7	female	male	0.494048	0.505952	1.19032	FALSE
thymus, adult, pool1	CNhs10633	10027-101D9	male	male	0.118812	0.881188	0	TRUE
thyroid carcinoma cell line:TCO-1	CNhs11872	10783-110G9	male	male	0.132653	0.867347	0	TRUE
thyroid, fetal, donor1	CNhs11769	10060-101H6	male	male	0.236994	0.763006	0	TRUE
tongue, adult	CNhs12853	10203-103F5	male	male	0.157609	0.842391	1.52402	TRUE
tongue, fetal, donor1	CNhs11768	10059-101H5	female	female	0.836735	0.163265	155.374	TRUE
trachea, fetal, donor1	CNhs11766	10058-101H4	male	male	0.236559	0.763441	2.99394	TRUE
transitional-cell carcinoma cell line:5637	CNhs10735	10418-106C4	male	male	0.225131	0.774869	0	TRUE
transitional-cell carcinoma cell line:JMSU1	CNhs11261	10492-107B6	male	male	0.0650888	0.934911	0	TRUE
tridermal teratoma cell line:HGRT	CNhs11828	10694-109G1	female	female	0.602151	0.397849	61.7831	TRUE
tubular adenocarcinoma cell line:SUIT-2	CNhs11883	10797-110I5	male	male	0.210811	0.789189	0	TRUE
umbilical cord, fetal, donor1	CNhs11765	10057-101H3	male	female	0.514451	0.485549	119.667	FALSE
uterus, adult, pool1	CNhs11676	10100-102D1	female	female	0.906593	0.0934066	279.566	TRUE
uterus, fetal, donor1	CNhs11763	10055-101H1	female	female	0.925743	0.0742574	354	TRUE
vagina, adult	CNhs12854	10204-103F6	female	female	0.783626	0.216374	130.488	TRUE
vein, adult	CNhs12844	10191-103E2	male	male	0.0701754	0.929825	1.40892	TRUE

## Sheet: S1_TableB. Unknown
Fantom5 sample cell type	Library name	Extract Name	label	pred	Female.votes	Male.votes
Adipocyte - omental, donor1	CNhs11054	11473-119C6	unknown	female	0.948	0.052
Adipocyte - omental, donor2	CNhs12067	11474-119C7	unknown	female	0.804	0.196
Adipocyte - omental, donor3	CNhs12068	11475-119C8	unknown	male	0.262	0.738
Adipocyte - perirenal, donor1	CNhs12069	11476-119C9	unknown	female	0.756	0.244
Alveolar Epithelial Cells, donor1	CNhs11325	11510-119G7	unknown	female	0.532	0.468
Alveolar Epithelial Cells, donor2	CNhs12084	11590-120G6	unknown	male	0.36	0.64
Amniotic Epithelial Cells, donor1	CNhs11341	11533-120A3	unknown	male	0.222	0.778
Amniotic Epithelial Cells, donor3	CNhs12125	11694-123A2	unknown	male	0.286	0.714
Anulus Pulposus Cell, donor1	CNhs10876	11248-116E6	unknown	male	0.176	0.824
Anulus Pulposus Cell, donor2	CNhs12064	11463-119B5	unknown	male	0.242	0.758
Astrocyte - cerebellum, donor1	CNhs11321	11500-119F6	unknown	female	0.606	0.394
Astrocyte - cerebellum, donor2	CNhs12081	11580-120F5	unknown	female	0.652	0.348
Astrocyte - cerebellum, donor3	CNhs12117	11661-122F5	unknown	female	0.574	0.426
Astrocyte - cerebral cortex, donor1	CNhs10864	11235-116D2	unknown	female	0.778	0.222
Astrocyte - cerebral cortex, donor2	CNhs11960	11316-117D2	unknown	female	0.866	0.134
Astrocyte - cerebral cortex, donor3	CNhs12005	11392-118C6	unknown	male	0.182	0.818
Basophils, donor1	CNhs12546	12241-129G9	unknown	male	0.452	0.548
Basophils, donor2	CNhs12563	12242-129H1	unknown	male	0.114	0.886
Basophils, donor3	CNhs12575	12243-129H2	unknown	male	0.144	0.856
CD133+ stem cells - adult bone marrow derived, pool1	CNhs12552	12224-129F1	unknown	male	0.086	0.914
CD19+ B Cells (pluriselect), donor090309, donation1	CNhs12177	12189-129B2	unknown	male	0.498	0.502
CD19+ B Cells (pluriselect), donor090612, donation1	CNhs12183	12204-129C8	unknown	female	0.506	0.494
CD19+ B Cells, donor1	CNhs12343	11544-120B5	unknown	female	0.63	0.37
CD19+ B Cells, donor2	CNhs12352	11624-122B4	unknown	female	0.658	0.342
CD19+ B Cells, donor3	CNhs12354	11705-123B4	unknown	male	0.15	0.85
CD34+ Progenitors, donor1	CNhs13227	11545-120B6	unknown	male	0.468	0.532
CD34+ Progenitors, donor2	CNhs12205	11625-122B5	unknown	male	0.438	0.562
CD34+ stem cells - adult bone marrow derived, donor1, tech_rep1	CNhs12588	12225-129F2	unknown	female	0.778	0.222
CD8+ T Cells (pluriselect), donor090309, donation1	CNhs12176	12186-129A8	unknown	female	0.654	0.346
CD8+ T Cells (pluriselect), donor090612, donation1	CNhs12182	12201-129C5	unknown	male	0.438	0.562
Cardiac Myocyte, donor1	CNhs12341	11525-119I4	unknown	male	0.312	0.688
Cardiac Myocyte, donor2	CNhs12350	11605-120I3	unknown	male	0.19	0.81
Cardiac Myocyte, donor3	CNhs12571	11686-122I3	unknown	male	0.194	0.806
Ciliary Epithelial Cells, donor1	CNhs10871	11242-116D9	unknown	female	0.902	0.098
Ciliary Epithelial Cells, donor2	CNhs11966	11323-117D9	unknown	male	0.136	0.864
Ciliary Epithelial Cells, donor3	CNhs12009	11399-118D4	unknown	female	0.926	0.074
Corneal Epithelial Cells, donor1	CNhs11336	11526-119I5	unknown	male	0.372	0.628
Corneal Epithelial Cells, donor3	CNhs12123	11687-122I4	unknown	male	0.286	0.714
Endothelial Cells - Aortic, donor0	CNhs10837	11207-116A1	unknown	male	0.21	0.79
Endothelial Cells - Lymphatic, donor1	CNhs10865	11236-116D3	unknown	male	0.208	0.792
Endothelial Cells - Lymphatic, donor2	CNhs11901	11317-117D3	unknown	male	0.21	0.79
Endothelial Cells - Lymphatic, donor3	CNhs11906	11393-118C7	unknown	male	0.226	0.774
Endothelial Cells - Umbilical vein, donor1	CNhs10872	11243-116E1	unknown	male	0.156	0.844
Endothelial Cells - Umbilical vein, donor2	CNhs11967	11324-117E1	unknown	male	0.156	0.844
Endothelial Cells - Umbilical vein, donor3	CNhs12010	11400-118D5	unknown	male	0.178	0.822
Eosinophils, donor2	CNhs12548	12245-129H4	unknown	male	0.326	0.674
Eosinophils, donor3	CNhs12549	12246-129H5	unknown	male	0.3	0.7
Esophageal Epithelial Cells, donor1	CNhs11323	11507-119G4	unknown	male	0.286	0.714
Fibroblast - Cardiac, donor4	CNhs11909	11452-119A3	unknown	male	0.236	0.764
Fibroblast - Cardiac, donor5	CNhs12057	11456-119A7	unknown	male	0.108	0.892
Fibroblast - Cardiac, donor6	CNhs12061	11460-119B2	unknown	male	0.122	0.878
Fibroblast - Choroid Plexus, donor1	CNhs11319	11492-119E7	unknown	male	0.158	0.842
Fibroblast - Choroid Plexus, donor2	CNhs12344	11572-120E6	unknown	male	0.186	0.814
Fibroblast - Conjunctival, donor1	CNhs11339	11531-120A1	unknown	male	0.49	0.51
Fibroblast - Dermal, donor4	CNhs12052	11450-119A1	unknown	female	0.846	0.154
Fibroblast - Dermal, donor5	CNhs12055	11454-119A5	unknown	male	0.122	0.878
Fibroblast - Dermal, donor6	CNhs12059	11458-119A9	unknown	male	0.14	0.86
Fibroblast - Gingival, donor1	CNhs10866	11237-116D4	unknown	male	0.144	0.856
Fibroblast - Gingival, donor2	CNhs11961	11318-117D4	unknown	male	0.088	0.912
Fibroblast - Gingival, donor3	CNhs12006	11394-118C8	unknown	male	0.108	0.892
Fibroblast - Lymphatic, donor1	CNhs11322	11506-119G3	unknown	male	0.488	0.512
Fibroblast - Lymphatic, donor3	CNhs12118	11667-122G2	unknown	male	0.48	0.52
Fibroblast - Periodontal Ligament, donor1	CNhs10867	11238-116D5	unknown	male	0.11	0.89
Fibroblast - Periodontal Ligament, donor2	CNhs11962	11319-117D5	unknown	female	0.912	0.088
Fibroblast - Periodontal Ligament, donor3	CNhs11907	11395-118C9	unknown	male	0.172	0.828
Fibroblast - Pulmonary Artery, donor1	CNhs10878	11250-116E8	unknown	male	0.188	0.812
Hair Follicle Outer Root Sheath Cells, donor1	CNhs12339	11504-119G1	unknown	male	0.178	0.822
Hair Follicle Outer Root Sheath Cells, donor2	CNhs12347	11584-120F9	unknown	male	0.25	0.75
Hepatic Sinusoidal Endothelial Cells, donor1	CNhs12075	11521-119H9	unknown	female	0.52	0.48
Hepatic Sinusoidal Endothelial Cells, donor2	CNhs12092	11601-120H8	unknown	male	0.398	0.602
Hepatic Stellate Cells (lipocyte), donor1	CNhs11335	11524-119I3	unknown	male	0.258	0.742
Hepatic Stellate Cells (lipocyte), donor2	CNhs12093	11604-120I2	unknown	male	0.288	0.712
Hepatocyte, donor1	CNhs12340	11523-119I2	unknown	female	0.834	0.166
Hepatocyte, donor2	CNhs12349	11603-120I1	unknown	male	0.218	0.782
Hepatocyte, donor3	CNhs12626	11684-122I1	unknown	female	0.802	0.198
Hodgkin's lymphoma cell line:HD-Mar2	CNhs11715	10435-106E3	unknown	male	0.126	0.874
Intestinal epithelial cells (polarized), donor1	CNhs10875	11246-116E4	unknown	male	0.108	0.892
Iris Pigment Epithelial Cells, donor1	CNhs12596	11530-119I9	unknown	female	0.738	0.262
Keratinocyte - oral, donor1	CNhs10879	11251-116E9	unknown	female	0.716	0.284
Keratocytes, donor1	CNhs11337	11527-119I6	unknown	female	0.57	0.43
Keratocytes, donor2	CNhs12095	11607-120I5	unknown	male	0.328	0.672
Lens Epithelial Cells, donor1	CNhs12342	11529-119I8	unknown	female	0.584	0.416
Lens Epithelial Cells, donor2	CNhs12568	11609-120I7	unknown	female	0.806	0.194
Lens Epithelial Cells, donor3	CNhs12572	11690-122I7	unknown	male	0.256	0.744
Melanocyte - dark, donor3	CNhs12570	11663-122F7	unknown	male	0.082	0.918
Meningeal Cells, donor1	CNhs11320	11493-119E8	unknown	male	0.404	0.596
Meningeal Cells, donor2	CNhs12080	11573-120E7	unknown	male	0.202	0.798
Meningeal Cells, donor3	CNhs12731	11654-122E7	unknown	male	0.492	0.508
Mesenchymal Stem Cells - adipose, donor1	CNhs11345	11537-120A7	unknown	male	0.392	0.608
Mesenchymal Stem Cells - adipose, donor3	CNhs12922	11698-123A6	unknown	female	0.66	0.34
Mesenchymal Stem Cells - bone marrow, donor1	CNhs11344	11536-120A6	unknown	male	0.24	0.76
Mesenchymal Stem Cells - bone marrow, donor2	CNhs12100	11616-122A5	unknown	female	0.502	0.498
Mesenchymal Stem Cells - bone marrow, donor3	CNhs12126	11697-123A5	unknown	male	0.264	0.736
Mesenchymal Stem Cells - hepatic, donor2	CNhs12730	11618-122A7	unknown	female	0.836	0.164
Mesenchymal Stem Cells - umbilical, donor1	CNhs11347	11539-120A9	unknown	male	0.278	0.722
Mesenchymal Stem Cells - umbilical, donor3	CNhs12127	11700-123A8	unknown	male	0.296	0.704
Mesenchymal stem cells - adipose, donor0	CNhs10844	11217-116B2	unknown	female	0.53	0.47
Mesenchymal stem cells - hepatic, donor0	CNhs10845	11218-116B3	unknown	female	0.754	0.246
Mesenchymal stem cells - umbilical, donor0	CNhs12492	11214-116A8	unknown	male	0.202	0.798
Neural stem cells, donor1	CNhs11063	11275-116H6	unknown	female	0.796	0.204
Neural stem cells, donor2	CNhs11384	11352-117H2	unknown	female	0.686	0.314
Neurons, donor1	CNhs12338	11494-119E9	unknown	male	0.298	0.702
Neurons, donor2	CNhs12726	11574-120E8	unknown	female	0.868	0.132
Neurons, donor3	CNhs13815	11655-122E8	unknown	male	0.366	0.634
Nucleus Pulposus Cell, donor1	CNhs10881	11252-116F1	unknown	male	0.154	0.846
Nucleus Pulposus Cell, donor2	CNhs12019	11409-118E5	unknown	male	0.322	0.678
Nucleus Pulposus Cell, donor3	CNhs12063	11462-119B4	unknown	male	0.13	0.87
Pericytes, donor1	CNhs11317	11491-119E6	unknown	male	0.332	0.668
Pericytes, donor2	CNhs12079	11571-120E5	unknown	female	0.638	0.362
Placental Epithelial Cells, donor1	CNhs11079	11278-116H9	unknown	male	0.284	0.716
Placental Epithelial Cells, donor3	CNhs12037	11427-118G5	unknown	male	0.33	0.67
Renal Cortical Epithelial Cells, donor1	CNhs11331	11516-119H4	unknown	male	0.278	0.722
Renal Cortical Epithelial Cells, donor2	CNhs12728	11596-120H3	unknown	male	0.196	0.804
Renal Epithelial Cells, donor1	CNhs11332	11517-119H5	unknown	male	0.33	0.67
Renal Epithelial Cells, donor2	CNhs12088	11597-120H4	unknown	male	0.288	0.712
Renal Epithelial Cells, donor3	CNhs12732	11678-122H4	unknown	male	0.174	0.826
Renal Glomerular Endothelial Cells, donor1	CNhs12074	11514-119H2	unknown	male	0.282	0.718
Renal Glomerular Endothelial Cells, donor2	CNhs12086	11594-120H1	unknown	female	0.662	0.338
Renal Glomerular Endothelial Cells, donor3	CNhs12624	11675-122H1	unknown	male	0.17	0.83
Renal Glomerular Endothelial Cells, donor4	CNhs13080	11783-124B1	unknown	male	0.312	0.688
Renal Mesangial Cells, donor1	CNhs11333	11518-119H6	unknown	female	0.588	0.412
Renal Mesangial Cells, donor3	CNhs12121	11679-122H5	unknown	female	0.59	0.41
Renal Proximal Tubular Epithelial Cell, donor1	CNhs11330	11515-119H3	unknown	female	0.556	0.444
Renal Proximal Tubular Epithelial Cell, donor2	CNhs12087	11595-120H2	unknown	male	0.412	0.588
Renal Proximal Tubular Epithelial Cell, donor3	CNhs12120	11676-122H2	unknown	female	0.574	0.426
Reticulocytes, biol_rep1	CNhs13552	11931-125I5	unknown	male	0.186	0.814
Retinal Pigment Epithelial Cells, donor0	CNhs10842	11215-116A9	unknown	female	0.632	0.368
Retinal Pigment Epithelial Cells, donor1	CNhs11338	11528-119I7	unknown	male	0.224	0.776
Retinal Pigment Epithelial Cells, donor3	CNhs12733	11689-122I6	unknown	female	0.704	0.296
Skeletal Muscle Cells, donor1	CNhs11083	11281-116I3	unknown	female	0.874	0.126
Skeletal Muscle Cells, donor4	CNhs12053	11451-119A2	unknown	female	0.838	0.162
Skeletal Muscle Cells, donor5	CNhs12056	11455-119A6	unknown	female	0.862	0.138
Skeletal Muscle Cells, donor6	CNhs12060	11459-119B1	unknown	male	0.104	0.896
Skeletal Muscle Satellite Cells, donor1	CNhs10869	11240-116D7	unknown	male	0.108	0.892
Skeletal Muscle Satellite Cells, donor2	CNhs11964	11321-117D7	unknown	female	0.918	0.082
Skeletal Muscle Satellite Cells, donor3	CNhs12008	11397-118D2	unknown	female	0.912	0.088
Skeletal muscle cells differentiated into Myotubes - multinucleated, donor1	CNhs11084	11282-116I4	unknown	female	0.874	0.126
Smooth Muscle Cells - Brachiocephalic, donor1	CNhs11086	11284-116I6	unknown	male	0.246	0.754
Smooth Muscle Cells - Brachiocephalic, donor3	CNhs12043	11433-118H2	unknown	female	0.66	0.34
Smooth Muscle Cells - Brain Vascular, donor1	CNhs10863	11234-116D1	unknown	female	0.83	0.17
Smooth Muscle Cells - Brain Vascular, donor2	CNhs11900	11315-117D1	unknown	female	0.84	0.16
Smooth Muscle Cells - Brain Vascular, donor3	CNhs12004	11391-118C5	unknown	male	0.144	0.856
Smooth Muscle Cells - Bronchial, donor1	CNhs11328	11512-119G9	unknown	male	0.482	0.518
Smooth Muscle Cells - Bronchial, donor2	CNhs12348	11592-120G8	unknown	female	0.814	0.186
Smooth Muscle Cells - Carotid, donor1	CNhs11087	11285-116I7	unknown	male	0.298	0.702
Smooth Muscle Cells - Carotid, donor3	CNhs12044	11434-118H3	unknown	male	0.264	0.736
Smooth Muscle Cells - Colonic, donor1	CNhs10868	11239-116D6	unknown	male	0.112	0.888
Smooth Muscle Cells - Colonic, donor2	CNhs11963	11320-117D6	unknown	female	0.902	0.098
Smooth Muscle Cells - Colonic, donor3	CNhs12007	11396-118D1	unknown	female	0.926	0.074
Smooth Muscle Cells - Esophageal, donor1	CNhs11324	11508-119G5	unknown	male	0.312	0.688
Smooth Muscle Cells - Tracheal, donor1	CNhs11329	11513-119H1	unknown	male	0.276	0.724
Smooth Muscle Cells - Tracheal, donor3	CNhs12894	11674-122G9	unknown	male	0.21	0.79
Smooth Muscle Cells - Umbilical Vein, donor1	CNhs12597	11541-120B2	unknown	male	0.154	0.846
Smooth Muscle Cells - Umbilical Vein, donor2	CNhs12569	11621-122B1	unknown	male	0.192	0.808
Smooth Muscle Cells - Umbilical artery, donor0	CNhs10839	11212-116A6	unknown	male	0.294	0.706
Trabecular Meshwork Cells, donor1	CNhs11340	11532-120A2	unknown	female	0.538	0.462
Trabecular Meshwork Cells, donor3	CNhs12124	11693-123A1	unknown	female	0.58	0.42
Urothelial Cells, donor1	CNhs11334	11520-119H8	unknown	male	0.468	0.532
Urothelial Cells, donor2	CNhs12091	11600-120H7	unknown	male	0.35	0.65
Urothelial Cells, donor3	CNhs12122	11681-122H7	unknown	female	0.584	0.416
Urothelial cells, donor0	CNhs10843	11216-116B1	unknown	female	0.62	0.38
Whole blood (ribopure), donor090309, donation1	CNhs11675	12179-129A1	unknown	female	0.532	0.468
Whole blood (ribopure), donor090612, donation1	CNhs11672	12182-129A4	unknown	female	0.598	0.402
acute lymphoblastic leukemia (B-ALL) cell line:BALL-1	CNhs11251	10455-106G5	unknown	male	0.076	0.924
acute lymphoblastic leukemia (B-ALL) cell line:NALM-6	CNhs11282	10534-107G3	unknown	male	0.114	0.886
amniotic membrane cells, donor1	CNhs12502	12235-129G3	unknown	male	0.272	0.728
amniotic membrane cells, donor2	CNhs12503	12236-129G4	unknown	male	0.236	0.764
amniotic membrane cells, donor3	CNhs12379	12237-129G5	unknown	male	0.248	0.752
anaplastic carcinoma cell line:8305C	CNhs10745	10428-106D5	unknown	female	0.906	0.094
bile duct carcinoma cell line:HuCCT1	CNhs10750	10432-106D9	unknown	male	0.286	0.714
bone marrow stromal cell line:StromaNKtert	CNhs11931	10686-109F2	unknown	male	0.356	0.644
cholangiocellular carcinoma cell line:HuH-28	CNhs11283	10536-107G5	unknown	female	0.894	0.106
choriocarcinoma cell line:T3M-3	CNhs11820	10618-108G6	unknown	female	0.538	0.462
chorionic membrane cells, donor1	CNhs12504	12238-129G6	unknown	female	0.598	0.402
chorionic membrane cells, donor2	CNhs12506	12239-129G7	unknown	female	0.776	0.224
chorionic membrane cells, donor3	CNhs12380	12240-129G8	unknown	female	0.71	0.29
cord blood derived cell line:COBL-a 24h infection(-C)	CNhs11049	10452-106G2	unknown	male	0.256	0.744
cord blood derived cell line:COBL-a 24h infection	CNhs11050	10453-106G3	unknown	male	0.134	0.866
cord blood derived cell line:COBL-a untreated	CNhs11045	10449-106F8	unknown	male	0.108	0.892
ductal cell carcinoma cell line:KLM-1	CNhs11100	10438-106E6	unknown	male	0.32	0.68
embryonic kidney cell line: HEK293/SLAM infection, 24hr	CNhs11047	10451-106G1	unknown	female	0.86	0.14
embryonic kidney cell line: HEK293/SLAM untreated	CNhs11046	10450-106F9	unknown	female	0.876	0.124
embryonic pancreas cell line:1B2C6	CNhs11731	10604-108F1	unknown	female	0.614	0.386
embryonic pancreas cell line:1C3D3	CNhs11732	10605-108F2	unknown	female	0.79	0.21
embryonic pancreas cell line:1C3IKEI	CNhs11733	10606-108F3	unknown	female	0.706	0.294
embryonic pancreas cell line:2C6	CNhs11814	10603-108E9	unknown	female	0.568	0.432
epithelioid sarcoma cell line:HS-ES-1	CNhs11247	10443-106F2	unknown	male	0.142	0.858
gastric cancer cell line:AZ521	CNhs11286	10549-107H9	unknown	male	0.168	0.832
giant cell carcinoma cell line:LU65	CNhs11274	10487-107B1	unknown	male	0.174	0.826
glioblastoma cell line:A172, tech_rep2	CNhs11248	10444-106F3	unknown	male	0.218	0.782
glioblastoma cell line:A172	CNhs11185	10444-106F3	unknown	male	0.198	0.802
granulocyte macrophage progenitor, donor1	CNhs12519	12131-128D7	unknown	male	0.372	0.628
immature langerhans cells, donor1	CNhs13537	11904-125F5	unknown	female	0.824	0.176
immature langerhans cells, donor2	CNhs13480	11905-125F6	unknown	female	0.72	0.28
lung adenocarcinoma cell line:PC-14	CNhs10726	10408-106B3	unknown	male	0.316	0.684
merkel cell carcinoma cell line:MS-1	CNhs12839	10844-111E7	unknown	female	0.89	0.11
mesenchymal precursor cell - adipose, donor1	CNhs12363	11747-123G1	unknown	female	0.892	0.108
mesenchymal precursor cell - adipose, donor2	CNhs12364	11748-123G2	unknown	female	0.856	0.144
mesenchymal precursor cell - adipose, donor3	CNhs12365	11749-123G3	unknown	female	0.73	0.27
mesenchymal precursor cell - bone marrow, donor1	CNhs12366	11750-123G4	unknown	male	0.116	0.884
mesenchymal precursor cell - bone marrow, donor2	CNhs12367	11751-123G5	unknown	male	0.134	0.866
mesenchymal precursor cell - bone marrow, donor3	CNhs13098	11840-124H4	unknown	female	0.722	0.278
mesenchymal precursor cell - cardiac, donor1	CNhs12368	11752-123G6	unknown	male	0.17	0.83
mesenchymal precursor cell - cardiac, donor2	CNhs12369	11753-123G7	unknown	female	0.866	0.134
mesenchymal precursor cell - cardiac, donor3	CNhs12370	11754-123G8	unknown	male	0.108	0.892
mesenchymal precursor cell - cardiac, donor4	CNhs12371	11755-123G9	unknown	male	0.098	0.902
mesenchymal precursor cell - ovarian cancer left ovary, donor1	CNhs12372	11756-123H1	unknown	female	0.95	0.05
mesenchymal precursor cell - ovarian cancer left ovary, donor2	CNhs13092	11833-124G6	unknown	female	0.828	0.172
mesenchymal precursor cell - ovarian cancer left ovary, donor3	CNhs12376	11760-123H5	unknown	female	0.96	0.04
mesenchymal precursor cell - ovarian cancer left ovary, donor4	CNhs13094	11836-124G9	unknown	male	0.328	0.672
mesenchymal precursor cell - ovarian cancer metastasis, donor1	CNhs12374	11758-123H3	unknown	female	0.926	0.074
mesenchymal precursor cell - ovarian cancer metastasis, donor2	CNhs13093	11835-124G8	unknown	female	0.822	0.178
mesenchymal precursor cell - ovarian cancer metastasis, donor3	CNhs12378	11762-123H7	unknown	female	0.962	0.038
mesenchymal precursor cell - ovarian cancer metastasis, donor4	CNhs13097	11838-124H2	unknown	female	0.884	0.116
mesenchymal precursor cell - ovarian cancer right ovary, donor1	CNhs12373	11757-123H2	unknown	female	0.86	0.14
mesenchymal precursor cell - ovarian cancer right ovary, donor2	CNhs12375	11759-123H4	unknown	female	0.948	0.052
mesenchymal precursor cell - ovarian cancer right ovary, donor3 (SOC-57-02)	CNhs12377	11761-123H6	unknown	female	0.976	0.024
mesenchymal precursor cell - ovarian cancer right ovary, donor3 (SOC-57-02-G)	CNhs13507	11842-124H6	unknown	female	0.684	0.316
mesenchymal precursor cell - ovarian cancer right ovary, donor4	CNhs13096	11837-124H1	unknown	female	0.906	0.094
migratory langerhans cells, donor1	CNhs13535	11901-125F2	unknown	female	0.804	0.196
migratory langerhans cells, donor2	CNhs13536	11902-125F3	unknown	female	0.778	0.222
migratory langerhans cells, donor3	CNhs13547	11903-125F4	unknown	female	0.802	0.198
nasal epithelial cells, donor1, tech_rep1	CNhs12589	12226-129F3	unknown	male	0.174	0.826
nasal epithelial cells, donor2	CNhs12574	12227-129F4	unknown	male	0.252	0.748
neuroblastoma cell line:CHP-134	CNhs11276	10508-107D4	unknown	male	0.208	0.792
neuroblastoma cell line:NH-12	CNhs11811	10555-107I6	unknown	male	0.158	0.842
oral squamous cell carcinoma cell line:HO-1-u-1	CNhs11287	10550-107I1	unknown	male	0.116	0.884
oral squamous cell carcinoma cell line:SAS	CNhs11810	10544-107H4	unknown	female	0.852	0.148
osteosarcoma cell line:143B/TK^(-)neo^(R)	CNhs11279	10510-107D6	unknown	male	0.282	0.718
pancreatic carcinoma cell line:NOR-P1	CNhs11832	10698-109G5	unknown	male	0.208	0.792
papillary adenocarcinoma cell line:8505C	CNhs11716	10437-106E5	unknown	male	0.214	0.786
serous adenocarcinoma cell line:SK-OV-3-R after co-culture with SOC-57-02-G, biol_rep1	CNhs13508	11843-124H7	unknown	female	0.692	0.308
serous adenocarcinoma cell line:SK-OV-3-R, biol_rep1	CNhs13099	11841-124H5	unknown	female	0.614	0.386
signet ring carcinoma cell line:Kato III	CNhs10753	10436-106E4	unknown	male	0.264	0.736
signet ring carcinoma cell line:NUGC-4	CNhs11270	10483-107A6	unknown	male	0.19	0.81
small cell gastrointestinal carcinoma cell line:ECC10	CNhs11736	10610-108F7	unknown	male	0.184	0.816
synovial sarcoma cell line:HS-SY-II	CNhs11244	10441-106E9	unknown	male	0.236	0.764
tenocyte, donor1	CNhs12639	11763-123H8	unknown	male	0.162	0.838
tenocyte, donor2	CNhs12640	11765-123I1	unknown	female	0.798	0.202
tenocyte, donor3	CNhs12641	11768-123I4	unknown	female	0.742	0.258
xeroderma pigentosum b cell line:XPL 17	CNhs11813	10563-108A5	unknown	female	0.848	0.152

## Sheet: S2_Table. Sexes&Terms
Cell terms	FemaleSampleCount	MaleSampleCount
abdomen	25	26
abdomen element	21	24
abdominal segment element	21	24
abdominal segment of trunk	25	26
adult organism	46	33
adult tissue sample	45	33
anatomical cavity	25	22
anatomical cluster	112	139
anatomical conduit	37	79
anatomical entity	258	291
anatomical group	223	258
anatomical space	31	45
anatomical structure	258	291
anatomical system	222	258
animal cell	229	353
anterior region of body	22	26
arterial blood vessel	14	22
arterial system	14	22
artery	14	22
barrier cell	17	38
blood vasculature	19	31
blood vessel	19	31
body cavity or lining	22	22
brain	39	13
cancer	75	129
carcinoma	33	51
carcinoma cell line sample	33	51
cardiovascular system	32	60
cell layer	50	80
cell line sample	83	140
cell type cancer	45	72
central nervous system	45	14
circulatory system	34	60
common lymphoid progenitor	9	30
common myeloid progenitor	23	48
compound organ	20	36
connective tissue	87	97
connective tissue cell	83	93
contractile cell	22	32
craniocervical region	22	25
digestive system	30	37
digestive tract	20	26
disease	85	137
disease of anatomical entity	13	21
disease of cellular proliferation	78	131
ectodermal cell	26	43
ectoderm-derived structure	84	63
ecto-epithelial cell	8	23
ecto-epithelium	17	14
electrically active cell	22	34
electrically responsive cell	22	34
embryo	20	14
endocrine system	19	18
endodermal cell	24	28
endoderm-derived structure	45	84
endo-epithelial cell	19	19
endo-epithelium	11	22
endothelial cell	13	20
epiblast (generic)	76	80
epithelial cell	86	137
epithelial cell line sample	33	52
epithelial tube	26	42
epithelium	50	77
eukaryotic cell	229	353
female organism	36	3
female reproductive organ	30	1
female reproductive system	32	3
fibroblast	25	46
fibroblast sample	13	35
forebrain	27	4
germ layer / neural crest	76	80
gland	22	28
head	22	24
hematologic cancer	10	37
hematopoietic cell	36	87
hematopoietic cell line sample	9	32
human sample	308	426
immaterial anatomical entity	31	45
immune system cancer	10	37
integument	19	26
integumental system	19	26
in vivo cell sample	183	246
leukemia	7	29
leukemia cell line sample	7	29
leukocyte	27	61
lining cell	17	38
lymphocyte	9	30
material anatomical entity	258	291
mesenchymal cell	151	189
mesodermal cell	42	71
mesoderm-derived structure	95	119
meso-epithelial cell	17	25
motile cell	60	81
multi-cellular organism	233	262
multi fate stem cell	35	19
multi-potent skeletal muscle stem cell	21	32
multi-tissue structure	58	33
muscle cell	19	31
musculoskeletal system	23	38
myeloid cell	15	47
myeloid leukocyte	9	26
native cell	247	373
nervous system	47	21
neurectodermal cell	22	34
nongranular leukocyte	11	49
nucleate cell	9	30
organ	183	198
organ component layer	26	27
organism subdivision	71	89
organ part	95	80
organ segment	35	35
organ system cancer	53	74
organ system subdivision	65	44
presumptive ectoderm	38	26
presumptive endoderm	16	44
presumptive mesoderm	28	25
regional part of brain	36	4
regional part of forebrain	27	4
regional part of nervous system	36	4
reproductive organ	30	11
reproductive structure	32	24
reproductive system	32	24
respiratory system	13	38
respiratory tract	7	25
sample	309	426
sample by species	308	426
sample by type	306	422
secretory cell	16	19
skeletal system	10	23
skin of body	15	26
smooth muscle cell	12	26
smooth muscle cell sample	12	26
smooth muscle myoblast	12	26
somatic cell	203	304
somatic stem cell	37	20
squamous epithelial cell	22	40
stem cell	39	22
structure with developmental contribution from neural crest	71	44
stuff accumulating cell	21	17
subdivision of head	21	23
subdivision of trunk	41	55
surface structure	20	29
thoracic segment of trunk	16	29
thoracic segment organ	6	24
tissue	199	214
tissue sample	56	39
trunk	45	62
trunk region element	31	55
tube	28	56
unilaminar epithelium	14	17
vascular system	26	40
vasculature	26	40
vessel	20	36

## Sheet: S3_TableA. chrX
*As the FANTOM5 consortium performed Y chromosome alignment for male and unlabeled, but not female samples, the analysis on the Y chromosome was left out.
FANTOM.ID	Stats				FANTOM annotation						Annotation				Genomic feature overlap
X00Annotation	p.Bonf	tvalue	XMale	XFemale	short_description	description	association_with_transcript	entrezgene_id	hgnc_id	uniprot_id	ensembl_transcript_id	external_gene_id	transcript_biotype	dist2nearest	cpg	phastCons	gband	repeats
chrX:73072534..73072558,-	3.59201e-176	-39.317	1.11735	89.3009	p1@XIST	CAGE_peak_1_at_XIST_5end	29bp_to_ENST00000429829,NR_001564,uc004ebm.1_5end	entrezgene:7503	HGNC:12810	NA	ENST00000429829	XIST	lincRNA	29	0	0	1	0
chrX:73047520..73047699,-	1.45466e-66	-19.885	0.103692	9.95139	p2@XIST	CAGE_peak_2_at_XIST_5end	29bp_to_ENST00000540864_5end	NA	HGNC:12810	NA	ENST00000421322	XIST	lincRNA	878	0	0	1	0
chrX:73062912..73062975,-	1.66917e-64	-19.5125	0.0131619	1.92887	p5@XIST	CAGE_peak_5_at_XIST_5end	216bp_to_BX648323_5end	entrezgene:7503	HGNC:12810	NA	ENST00000602863	XIST	lincRNA	1406	0	0	1	0
chrX:73072511..73072522,-	1.09427e-60	-18.8165	0.0817876	4.63837	p3@XIST	CAGE_peak_3_at_XIST_5end	65bp_to_ENST00000429829,NR_001564,uc004ebm.1_5end	entrezgene:7503	HGNC:12810	NA	ENST00000429829	XIST	lincRNA	65	0	0	1	0
chrX:73069895..73069965,-	7.61472e-60	-18.6618	0.0239403	4.16866	p@chrX:73069895..73069965,-	CAGE_peak_at_chrX:73069895..73069965,-	NA	NA	NA	NA	ENST00000429829	XIST	lincRNA	2622	0	0	1	0
chrX:73063126..73063144,-	1.63558e-55	-17.8591	0.00900482	1.39754	p7@XIST	CAGE_peak_7_at_XIST_5end	47bp_to_BX648323_5end	entrezgene:7503	HGNC:12810	NA	ENST00000602863	XIST	lincRNA	1620	0	0	1	0
chrX:73048958..73048974,-	7.6895e-54	-17.5458	0.0173678	2.40747	p4@XIST	CAGE_peak_4_at_XIST_5end	327bp_to_ENST00000433732_5end	NA	HGNC:12810	NA	ENST00000433732	XIST	lincRNA	327	0	0	1	0
chrX:73071927..73071938,-	9.64082e-53	-17.3388	0.0357428	1.62892	p@chrX:73071927..73071938,-	CAGE_peak_at_chrX:73071927..73071938,-	NA	NA	NA	NA	ENST00000429829	XIST	lincRNA	649	0	1	1	0
chrX:73051003..73051017,-	3.16048e-51	-17.0516	0.0229419	1.67875	p6@XIST	CAGE_peak_6_at_XIST_5end	27bp_to_ENST00000445814_5end	NA	HGNC:12810	NA	ENST00000445814	XIST	lincRNA	27	0	1	1	0
chrX:73070803..73070814,-	2.13868e-49	-16.702	0.0101781	2.44958	p@chrX:73070803..73070814,-	CAGE_peak_at_chrX:73070803..73070814,-	NA	NA	NA	NA	ENST00000429829	XIST	lincRNA	1773	0	0	1	0
chrX:24167800..24167811,+	8.85732e-47	-16.1967	0.174065	0.941603	p3@ZFX	CAGE_peak_3_at_ZFX_5end	-29bp_to_ENST00000379188,NM_001178084_5end	entrezgene:7543	HGNC:12869	uniprot:P17010,uniprot:Q59EB9	ENST00000379188	ZFX	protein_coding	29	1	1	1	0
chrX:24167828..24167890,+	9.43867e-43	-15.4047	7.78172	13.1851	p1@ZFX	CAGE_peak_1_at_ZFX_5end	0bp_to_ENST00000379177,ENST00000379188,ENST00000419690,ENST00000535562,ENST00000536464,NM_001178084,NM_001178085,NM_003410_5end	entrezgene:7543	HGNC:12869	uniprot:P17010,uniprot:C9JGU9,uniprot:F5GYV7,uniprot:F5H6Z8,uniprot:Q59EB9,uniprot:Q8WXB7	ENST00000379177	ZFX	protein_coding	0	1	1	1	0
chrX:73070206..73070227,-	2.59455e-42	-15.3172	0.0169808	1.27446	p@chrX:73070206..73070227,-	CAGE_peak_at_chrX:73070206..73070227,-	NA	NA	NA	NA	ENST00000429829	XIST	lincRNA	2360	0	0	1	0
chrX:73048926..73048955,-	9.26035e-42	-15.2067	0.015436	1.3141	p9@XIST	CAGE_peak_9_at_XIST_5end	346bp_to_ENST00000433732_5end	NA	HGNC:12810	NA	ENST00000433732	XIST	lincRNA	346	0	0	1	0
chrX:24167737..24167762,-	8.41863e-36	-13.9876	0	0.495414	p1@ZFX-AS1	CAGE_peak_1_at_ZFX-AS1_5end	8bp_to_ENST00000427551_5end	NA	HGNC:40617	NA	ENST00000427551	ZFX-AS1	antisense	8	1	1	1	0
chrX:73049003..73049016,-	1.56356e-34	-13.7206	0.0027961	0.691521	p13@XIST	CAGE_peak_13_at_XIST_5end	285bp_to_ENST00000433732_5end	NA	HGNC:12810	NA	ENST00000433732	XIST	lincRNA	285	0	0	1	0
chrX:73066921..73066953,-	4.30078e-34	-13.6274	0.00179387	0.542574	p@chrX:73066921..73066953,-	CAGE_peak_at_chrX:73066921..73066953,-	NA	NA	NA	NA	ENST00000602863	XIST	lincRNA	5415	0	0	1	0
chrX:24167818..24167825,+	2.88935e-33	-13.451	0.0242811	0.324836	p7@ZFX	CAGE_peak_7_at_ZFX_5end	-15bp_to_ENST00000379188,NM_001178084_5end	entrezgene:7543	HGNC:12869	uniprot:P17010,uniprot:Q59EB9	ENST00000379188	ZFX	protein_coding	15	1	1	1	0
chrX:3631635..3631698,-	3.65833e-32	-13.2139	2.60702	6.9257	p1@PRKX	CAGE_peak_1_at_PRKX_5end	0bp_to_ENST00000262848,NM_005044,uc010nde.2_5end	entrezgene:5613	HGNC:9441	uniprot:P51817	ENST00000262848	PRKX	protein_coding	0	1	0	1	0
chrX:20159934..20159976,-	1.68796e-31	-13.0698	29.1309	44.7841	p1@EIF1AX	CAGE_peak_1_at_EIF1AX_5end	0bp_to_ENST00000379593,ENST00000379607,NM_001412,uc004czt.2_5end	entrezgene:1964	HGNC:3250	uniprot:P47813	ENST00000379593	EIF1AX	protein_coding	0	1	0	1	0
chrX:73063015..73063028,-	1.9341e-31	-13.0569	0.00814353	0.559183	p16@XIST	CAGE_peak_16_at_XIST_5end	163bp_to_BX648323_5end	entrezgene:7503	HGNC:12810	NA	ENST00000602863	XIST	lincRNA	1509	0	0	1	0
chrX:73068154..73068170,-	6.12892e-30	-12.7275	0.00224338	0.443448	p@chrX:73068154..73068170,-	CAGE_peak_at_chrX:73068154..73068170,-	NA	NA	NA	NA	ENST00000429829	XIST	lincRNA	4417	0	0	1	0
chrX:73068271..73068290,-	8.69742e-30	-12.6939	0.00092339	0.573505	p@chrX:73068271..73068290,-	CAGE_peak_at_chrX:73068271..73068290,-	NA	NA	NA	NA	ENST00000429829	XIST	lincRNA	4297	0	0	1	0
chrX:73041988..73042011,-	2.05402e-28	-12.3873	0.000858577	0.440278	p21@XIST	CAGE_peak_21_at_XIST_5end	49bp_to_X56197_5end	entrezgene:7503	HGNC:12810	NA	ENST00000417942	XIST	lincRNA	4124	0	0	1	0
chrX:73064572..73064587,-	9.25267e-28	-12.2397	0.000177884	0.476073	p@chrX:73064572..73064587,-	CAGE_peak_at_chrX:73064572..73064587,-	NA	NA	NA	NA	ENST00000602863	XIST	lincRNA	3066	0	0	1	0
chrX:16737718..16737778,+	7.18767e-27	-12.0368	64.7327	90.2931	p1@SYAP1	CAGE_peak_1_at_SYAP1_5end	0bp_to_ENST00000380155,uc004cxo.2,uc004cxp.2,uc011miv.1_5end	entrezgene:94056	HGNC:16273	uniprot:Q96A49	ENST00000380155	SYAP1	protein_coding	0	1	0	1	0
chrX:73062712..73062759,-	2.10263e-26	-11.9297	0.00772726	0.69783	p14@XIST	CAGE_peak_14_at_XIST_5end	432bp_to_BX648323_5end	entrezgene:7503	HGNC:12810	NA	ENST00000602863	XIST	lincRNA	1206	0	0	1	0
chrX:73047799..73047826,-	9.51081e-26	-11.7781	0.01188	1.00961	p11@XIST	CAGE_peak_11_at_XIST_5end	-70bp_to_ENST00000540864_5end	NA	HGNC:12810	NA	ENST00000421322	XIST	lincRNA	1157	0	0	1	0
chrX:73043742..73043755,-	1.08686e-25	-11.7646	0.00326581	0.377179	p@chrX:73043742..73043755,-	CAGE_peak_at_chrX:73043742..73043755,-	NA	NA	NA	NA	ENST00000417942	XIST	lincRNA	2380	0	0	1	0
chrX:73070357..73070368,-	6.63525e-25	-11.5809	0.00221962	0.339116	p@chrX:73070357..73070368,-	CAGE_peak_at_chrX:73070357..73070368,-	NA	NA	NA	NA	ENST00000429829	XIST	lincRNA	2219	0	1	1	0
chrX:73069155..73069175,-	4.05493e-24	-11.3952	0	0.327358	p@chrX:73069155..73069175,-	CAGE_peak_at_chrX:73069155..73069175,-	NA	NA	NA	NA	ENST00000429829	XIST	lincRNA	3412	0	0	1	0
chrX:73064440..73064448,-	6.03619e-24	-11.3541	0.00121432	0.295446	p@chrX:73064440..73064448,-	CAGE_peak_at_chrX:73064440..73064448,-	NA	NA	NA	NA	ENST00000602863	XIST	lincRNA	2934	0	0	1	0
chrX:53254373..53254406,-	1.61858e-23	-11.2518	29.7052	41.1009	p1@KDM5C	CAGE_peak_1_at_KDM5C_5end	0bp_to_ENST00000349663,ENST00000428012,ENST00000429877_5end	entrezgene:8242	HGNC:11114	uniprot:F8W7H7,uniprot:F8WF56,uniprot:F8WDK1	ENST00000349663	KDM5C	nonsense_mediated_decay	0	1	1	1	0
chrX:73041945..73041959,-	5.85079e-22	-10.8741	0.00340168	0.319992	p29@XIST	CAGE_peak_29_at_XIST_5end	101bp_to_X56197_5end	entrezgene:7503	HGNC:12810	NA	ENST00000417942	XIST	lincRNA	4176	0	0	1	0
chrX:73164167..73164192,+	5.49871e-21	-10.6336	22.1331	34.6576	p1@JPX	CAGE_peak_1_at_JPX_5end	0bp_to_ENST00000414209,ENST00000453317_5end	NA	HGNC:37191	NA	ENST00000602985	JPX	lincRNA	0	1	0	1	0
chrX:73065612..73065623,-	3.69923e-19	-10.171	0.00035004	0.343796	p@chrX:73065612..73065623,-	CAGE_peak_at_chrX:73065612..73065623,-	NA	NA	NA	NA	ENST00000602863	XIST	lincRNA	4106	0	0	1	0
chrX:73070299..73070308,-	2.11213e-18	-9.97499	0.00195088	0.240772	p@chrX:73070299..73070308,-	CAGE_peak_at_chrX:73070299..73070308,-	NA	NA	NA	NA	ENST00000429829	XIST	lincRNA	2279	0	1	1	0
chrX:73070319..73070336,-	1.06775e-17	-9.79012	0.00740614	0.323348	p@chrX:73070319..73070336,-	CAGE_peak_at_chrX:73070319..73070336,-	NA	NA	NA	NA	ENST00000429829	XIST	lincRNA	2251	0	1	1	0
chrX:73066035..73066047,-	2.65775e-17	-9.68494	0.000862303	0.219038	p@chrX:73066035..73066047,-	CAGE_peak_at_chrX:73066035..73066047,-	NA	NA	NA	NA	ENST00000602863	XIST	lincRNA	4529	0	0	1	0
chrX:73043300..73043312,-	2.80889e-17	-9.67853	0.0013564	0.251072	p35@XIST	CAGE_peak_35_at_XIST_5end	-146bp_to_AK054860_5end	entrezgene:7503	HGNC:12810	NA	ENST00000417942	XIST	lincRNA	2823	0	0	1	0
chrX:73047336..73047354,-	2.55814e-16	-9.42	0.00325224	0.542354	p20@XIST	CAGE_peak_20_at_XIST_5end	374bp_to_ENST00000540864_5end	NA	HGNC:12810	NA	ENST00000421322	XIST	lincRNA	694	0	0	1	0
chrX:73066139..73066164,-	5.23798e-16	-9.33497	0.00271873	0.250168	p@chrX:73066139..73066164,-	CAGE_peak_at_chrX:73066139..73066164,-	NA	NA	NA	NA	ENST00000602863	XIST	lincRNA	4633	0	0	1	0
chrX:73068079..73068092,-	6.74535e-16	-9.30483	0.000290929	0.242061	p@chrX:73068079..73068092,-	CAGE_peak_at_chrX:73068079..73068092,-	NA	NA	NA	NA	ENST00000429829	XIST	lincRNA	4495	0	0	1	0
chrX:73051037..73051050,-	8.47944e-16	-9.27749	0.00484601	0.375686	p23@XIST	CAGE_peak_23_at_XIST_5end	0bp_to_ENST00000445814_5end	NA	HGNC:12810	NA	ENST00000445814	XIST	lincRNA	0	0	1	1	0
chrX:73042611..73042622,-	2.02216e-15	-9.17309	0.00816024	0.228472	p@chrX:73042611..73042622,-	CAGE_peak_at_chrX:73042611..73042622,-	NA	NA	NA	NA	ENST00000417942	XIST	lincRNA	3513	0	0	1	0
chrX:73070104..73070115,-	2.08302e-14	-8.88831	0.00174295	0.230712	p@chrX:73070104..73070115,-	CAGE_peak_at_chrX:73070104..73070115,-	NA	NA	NA	NA	ENST00000429829	XIST	lincRNA	2472	0	0	1	0
chrX:73041783..73041803,-	9.06927e-14	-8.705	0.00428534	0.187707	p@chrX:73041783..73041803,-	CAGE_peak_at_chrX:73041783..73041803,-	NA	NA	NA	NA	ENST00000417942	XIST	lincRNA	4332	0	0	1	0
chrX:73164149..73164166,+	4.44255e-11	-7.89702	4.70066	6.6993	p2@JPX	CAGE_peak_2_at_JPX_5end	0bp_to_NR_024582,uc004ebo.2,uc004ebp.2_5end	entrezgene:554203	HGNC:37191	NA	ENST00000602772	JPX	lincRNA	0	1	0	1	0
chrX:41194262..41194297,-	5.44305e-11	-7.86941	0.596703	1.27445	p@chrX:41194262..41194297,-	CAGE_peak_at_chrX:41194262..41194297,-	NA	NA	NA	NA	ENST00000582825	RN7SL15P	misc_RNA	10831	1	1	1	0
chrX:13752708..13752757,-	7.0436e-11	-7.83425	6.17383	8.87688	p2@TRAPPC2	CAGE_peak_2_at_TRAPPC2_5end	0bp_to_ENST00000358231,ENST00000359680,ENST00000419678,ENST00000453655,ENST00000518847,NM_001011658,NM_001128835,NM_014563,uc010nek.1,uc010nel.1,uc010nem.1_5end	entrezgene:6399	HGNC:23068	uniprot:P0DI81,uniprot:G1K394,uniprot:E5RFG0,uniprot:P0DI82,uniprot:Q6IBE5	ENST00000518847	TRAPPC2	protein_coding	0	1	0	1	0
chrX:7066159..7066207,-	1.07458e-10	-7.77637	12.7688	17.0218	p1@HDHD1	CAGE_peak_1_at_HDHD1_5end	0bp_to_ENST00000412827,ENST00000424830,ENST00000486446,ENST00000498474_5end	entrezgene:8226	HGNC:16818	uniprot:Q08623,uniprot:E9PAV8,uniprot:E7EVH9	ENST00000498474	HDHD1	processed_transcript	0	1	0	1	0
chrX:73066805..73066820,-	1.38461e-10	-7.74147	0.00514194	0.168956	p@chrX:73066805..73066820,-	CAGE_peak_at_chrX:73066805..73066820,-	NA	NA	NA	NA	ENST00000602863	XIST	lincRNA	5299	0	0	1	0
chrX:73071838..73071849,-	2.40894e-10	-7.66477	0.0141248	0.79822	p@chrX:73071838..73071849,-	CAGE_peak_at_chrX:73071838..73071849,-	NA	NA	NA	NA	ENST00000429829	XIST	lincRNA	738	0	1	1	0
chrX:47053208..47053241,+	3.84011e-10	-7.59969	103.65	133.316	p1@UBA1	CAGE_peak_1_at_UBA1_5end	0bp_to_ENST00000335972,ENST00000442035,ENST00000457753_5end	entrezgene:7317	HGNC:12469	uniprot:P22314,uniprot:Q5JRS0,uniprot:Q5JRS3	ENST00000335972	UBA1	protein_coding	0	1	1	1	0
chrX:16737699..16737708,+	1.14481e-09	-7.44545	1.0073	1.72288	p3@SYAP1	CAGE_peak_3_at_SYAP1_5end	0bp_to_NM_032796,NR_033181_5end	entrezgene:94056	HGNC:16273	uniprot:Q96A49	ENST00000380155	SYAP1	protein_coding	46	1	0	1	0
chrX:73040494..73040497,+	1.72481e-09	-7.38689	0.00293265	0.0911133	p@chrX:73040494..73040497,+	CAGE_peak_at_chrX:73040494..73040497,+	NA	NA	NA	NA	ENST00000604411	TSIX	lincRNA	28453	0	0	1	0
chrX:15693812..15693866,+	1.98169e-09	-7.36696	6.21336	8.40756	p1@CA5BP1	CAGE_peak_1_at_CA5BP1_5end	0bp_to_ENST00000380333_5end	NA	HGNC:29544	NA	ENST00000380333	CA5BP1	processed_transcript	0	1	0	1	0
chrX:73040521..73040536,-	2.36082e-09	-7.34178	0	0.120732	p55@XIST	CAGE_peak_55_at_XIST_5end	337bp_to_X56196_5end	entrezgene:7503	HGNC:12810	NA	ENST00000417942	XIST	lincRNA	5599	0	0	1	0
chrX:47053195..47053206,+	3.81877e-09	-7.27223	5.00181	6.99899	p3@UBA1	CAGE_peak_3_at_UBA1_5end	0bp_to_NM_003334,uc004dhk.3_5end	entrezgene:7317	HGNC:12469	uniprot:P22314	ENST00000442035	UBA1	protein_coding	21	1	1	1	0
chrX:71497077..71497133,-	9.44139e-09	-7.1398	120.499	157.627	p1@RPS4X	CAGE_peak_1_at_RPS4X_5end	0bp_to_ENST00000373626_5end	entrezgene:6191	HGNC:10424	uniprot:A6NH36	ENST00000373626	RPS4X	protein_coding	0	1	0	1	0
chrX:73047422..73047433,-	2.31048e-08	-7.00684	0.00092734	0.330836	p36@XIST	CAGE_peak_36_at_XIST_5end	295bp_to_ENST00000540864_5end	NA	HGNC:12810	NA	ENST00000421322	XIST	lincRNA	780	0	0	1	0
chrX:13707235..13707286,+	6.52322e-08	-6.84996	24.1434	35.5891	p1@RAB9A	CAGE_peak_1_at_RAB9A_5end	0bp_to_ENST00000464506,NM_001195328,NM_004251_5end	entrezgene:9367	HGNC:9792	uniprot:P51151	ENST00000464506	RAB9A	protein_coding	0	1	1	1	0
chrX:16804544..16804613,+	8.66614e-08	-6.80649	13.7478	17.6955	p1@TXLNG	CAGE_peak_1_at_TXLNG_5end	0bp_to_ENST00000380122,ENST00000398155,NM_001168683,NM_018360,uc004cxq.1,uc010ney.1_5end	entrezgene:55787	HGNC:18578	uniprot:Q9NUQ3	ENST00000398155	TXLNG	protein_coding	0	1	1	1	0
chrX:41193407..41193422,+	1.09333e-07	-6.77076	194.431	228.114	p1@DDX3X	CAGE_peak_1_at_DDX3X_5end	0bp_to_ENST00000441189,ENST00000457138_5end	entrezgene:1654	HGNC:2745	uniprot:B4DLA0,uniprot:B4E3E8	ENST00000441189	DDX3X	protein_coding	0	1	1	1	0
chrX:7895755..7895772,-	1.79613e-07	-6.69391	1.50512	2.3553	p2@PNPLA4	CAGE_peak_2_at_PNPLA4_5end	7bp_to_ENST00000442940,ENST00000444736,ENST00000537427,NM_001142389,NM_001172672,uc011mhr.1,uc011mhs.1_5end	entrezgene:8228	HGNC:24887	uniprot:C9IZF6,uniprot:P41247,uniprot:B4E362	ENST00000444736	PNPLA4	protein_coding	7	0	0	1	0
chrX:15808569..15808623,+	2.95713e-07	-6.61596	4.40802	5.75584	p1@ZRSR2	CAGE_peak_1_at_ZRSR2_5end	0bp_to_ENST00000307771,ENST00000380308,NM_005089,uc004cxg.3_5end	entrezgene:8233	HGNC:23019	uniprot:Q15696,uniprot:A6NDW0	ENST00000307771	ZRSR2	protein_coding	0	1	0	1	0
chrX:44732415..44732450,+	3.08625e-07	-6.60924	11.7173	14.5661	p1@KDM6A	CAGE_peak_1_at_KDM6A_5end	0bp_to_ENST00000334516,NM_021140,uc004dge.3,uc010nhk.2,uc011mkz.1,uc011mla.1,uc011mlb.1,uc011mlc.1_5end	entrezgene:7403	HGNC:12637	uniprot:E7EWN2,uniprot:O15550,uniprot:Q59HG3	ENST00000377967	KDM6A	protein_coding	306	1	1	1	0
chrX:73061264..73061286,-	4.10925e-07	-6.56409	0.0913447	0.522118	p@chrX:73061264..73061286,-	CAGE_peak_at_chrX:73061264..73061286,-	NA	NA	NA	NA	ENST00000602863	XIST	lincRNA	218	0	1	1	0
chrX:7065704..7065770,+	5.07147e-07	-6.53074	2.53813	4.66591	p1@MIR4767	CAGE_peak_1_at_MIR4767_5end	-130bp_to_NR_039924_5end	entrezgene:100616467	HGNC:41548	NA	ENST00000582827	MIR4767	miRNA	130	1	0	1	0
chrX:14047996..14048042,-	6.75228e-07	-6.48514	7.33198	8.85237	p1@GEMIN8	CAGE_peak_1_at_GEMIN8_5end	0bp_to_ENST00000380523,ENST00000398355,NM_001042479,NM_001042480,NM_017856,uc004cwb.2,uc004cwc.2,uc004cwd.2_5end	entrezgene:54960	HGNC:26044	uniprot:Q9NWZ8	ENST00000398355	GEMIN8	protein_coding	0	1	0	1	0
chrX:40944871..40944886,+	6.53209e-06	-6.11348	1.68593	2.08055	p5@USP9X	CAGE_peak_5_at_USP9X_5end	-1bp_to_ENST00000324545,ENST00000378308,NM_001039590,NM_001039591,uc004dfb.2,uc004dfc.2_5end	entrezgene:8239	HGNC:12632	uniprot:Q93008,uniprot:Q6P468,uniprot:Q86X58	ENST00000378308	USP9X	protein_coding	1	1	0	1	0
chrX:73047386..73047397,-	1.63644e-05	-5.9575	0	0.239589	p42@XIST	CAGE_peak_42_at_XIST_5end	331bp_to_ENST00000540864_5end	NA	HGNC:12810	NA	ENST00000421322	XIST	lincRNA	744	0	0	1	0
chrX:73069837..73069854,-	2.37024e-05	-5.89359	0	0.266854	p@chrX:73069837..73069854,-	CAGE_peak_at_chrX:73069837..73069854,-	NA	NA	NA	NA	ENST00000429829	XIST	lincRNA	2733	0	0	1	0
chrX:53449593..53449639,-	4.11211e-05	-5.79742	37.2428	43.42	p1@SMC1A	CAGE_peak_1_at_SMC1A_5end	0bp_to_ENST00000340213,ENST00000375340,ENST00000463684,NM_006306,uc004dsg.2,uc004dsi.1,uc011moe.1,uc011mof.1_5end	entrezgene:8243	HGNC:11111	uniprot:E7EPI6,uniprot:Q14683	ENST00000463684	SMC1A	nonsense_mediated_decay	0	1	0	1	0
chrX:7065835..7065908,+	0.000123077	-5.60188	1.99671	4.54429	p2@MIR4767	CAGE_peak_2_at_MIR4767_5end	0bp_to_NR_039924_5end	entrezgene:100616467	HGNC:41548	NA	ENST00000582827	MIR4767	miRNA	0	1	0	1	0
chrX:40944860..40944867,+	0.000165575	-5.54797	0.787253	1.10714	p6@USP9X	CAGE_peak_6_at_USP9X_5end	-20bp_to_ENST00000324545,ENST00000378308,NM_001039590,NM_001039591,uc004dfb.2,uc004dfc.2_5end	entrezgene:8239	HGNC:12632	uniprot:Q93008,uniprot:Q6P468,uniprot:Q86X58	ENST00000378308	USP9X	protein_coding	20	1	0	1	0
chrX:2847318..2847361,-	0.000187927	-5.52481	3.82237	5.62944	p2@ARSD	CAGE_peak_2_at_ARSD_5end	0bp_to_ENST00000494870_5end	entrezgene:414	HGNC:717	NA	ENST00000494870	ARSD	retained_intron	0	1	0	1	0
chrX:13707290..13707304,+	0.000190784	-5.52204	1.36529	2.91513	p2@RAB9A	CAGE_peak_2_at_RAB9A_5end	0bp_to_ENST00000243325_5end	entrezgene:9367	HGNC:9792	NA	ENST00000243325	RAB9A	processed_transcript	0	1	0	1	0
chrX:15693554..15693606,+	0.000232841	-5.48543	3.02329	3.89256	p2@CA5BP1	CAGE_peak_2_at_CA5BP1_5end	-62bp_to_ENST00000380334_5end	NA	HGNC:29544	NA	ENST00000380334	CA5BP1	processed_transcript	62	1	0	1	0
chrX:14047939..14047979,-	0.000279741	-5.45151	4.63721	6.58075	p2@GEMIN8	CAGE_peak_2_at_GEMIN8_5end	31bp_to_ENST00000380523_5end	entrezgene:54960	HGNC:26044	uniprot:Q9NWZ8	ENST00000380523	GEMIN8	protein_coding	31	1	0	1	0
chrX:153191674..153191701,-	0.000540377	5.32829	3.14624	0.963757	p3@ARHGAP4	CAGE_peak_3_at_ARHGAP4_5end	0bp_to_ENST00000350060,ENST00000370016,ENST00000420383,ENST00000470209,ENST00000494302,uc004fjk.1,uc004fjl.1,uc010nup.1_5end	entrezgene:393	HGNC:674	uniprot:P98171,uniprot:E7EQN5,uniprot:Q86UY3	ENST00000494302	ARHGAP4	retained_intron	0	1	0	1	0
chrX:13752894..13752916,+	0.00108702	-5.19475	2.66119	3.2054	p3@OFD1	CAGE_peak_3_at_OFD1_5end	14bp_to_ENST00000490265_5end	entrezgene:8481	HGNC:2567	NA	ENST00000490265	OFD1	processed_transcript	13	1	0	1	0
chrX:2847400..2847427,-	0.00123034	-5.17077	1.28055	1.97114	p3@ARSD	CAGE_peak_3_at_ARSD_5end	0bp_to_NM_001669_5end	entrezgene:414	HGNC:717	uniprot:P51689	ENST00000381154	ARSD	protein_coding	7	1	0	1	0
chrX:40944690..40944704,+	0.00248649	-5.03271	14.5014	18.3042	p1@USP9X	CAGE_peak_1_at_USP9X_5end	-183bp_to_ENST00000324545,ENST00000378308,NM_001039590,NM_001039591,uc004dfb.2,uc004dfc.2_5end	entrezgene:8239	HGNC:12632	uniprot:Q93008,uniprot:Q6P468,uniprot:Q86X58	ENST00000378308	USP9X	protein_coding	183	1	1	1	0
chrX:3240451..3240470,-	0.00300554	-4.99494	0.0402995	0.238978	p3@BC172854	CAGE_peak_3_at_BC172854_5end	47bp_to_BC172854_5end	NA	NA	NA	ENST00000217939	MXRA5	protein_coding	24211	0	0	1	0
chrX:44732403..44732414,+	0.00392865	-4.94117	0.576646	0.792591	p3@KDM6A	CAGE_peak_3_at_KDM6A_5end	-8bp_to_ENST00000334516,NM_021140,uc004dge.3,uc010nhk.2,uc011mkz.1,uc011mla.1,uc011mlb.1,uc011mlc.1_5end	entrezgene:7403	HGNC:12637	uniprot:E7EWN2,uniprot:O15550,uniprot:Q59HG3	ENST00000377967	KDM6A	protein_coding	342	1	1	1	0
chrX:24073048..24073087,+	0.00529891	-4.88049	38.1026	43.137	p1@EIF2S3	CAGE_peak_1_at_EIF2S3_5end	0bp_to_ENST00000423068,ENST00000487075,NM_001415,uc004dbc.2_5end	entrezgene:1968	HGNC:3267	uniprot:P41091	ENST00000487075	EIF2S3	processed_transcript	0	1	0	1	0
chrX:2847366..2847394,-	0.00580058	-4.86201	5.2755	7.49048	p1@ARSD	CAGE_peak_1_at_ARSD_5end	0bp_to_ENST00000381154,ENST00000495294,ENST00000559324,uc004cqy.2,uc004cqz.1,uc004cra.1,uc004crb.3_5end	entrezgene:414	HGNC:717	uniprot:P51689	ENST00000559324	ARSD	nonsense_mediated_decay	0	1	0	1	0
chrX:153192292..153192326,-	0.0154586	4.65779	0.662402	0.162664	p4@ARHGAP4	CAGE_peak_4_at_ARHGAP4_5end	0bp_to_ENST00000422091_5end	entrezgene:393	HGNC:674	uniprot:C9JLA8	ENST00000422091	ARHGAP4	protein_coding	0	0	0	1	0
chrX:40944895..40944902,+	0.022576	-4.57678	0.687043	0.858612	p7@USP9X	CAGE_peak_7_at_USP9X_5end	7bp_to_ENST00000324545,ENST00000378308,NM_001039590,NM_001039591,uc004dfb.2,uc004dfc.2_5end	entrezgene:8239	HGNC:12632	uniprot:Q93008,uniprot:Q6P468,uniprot:Q86X58	ENST00000378308	USP9X	protein_coding	6	1	0	1	0
chrX:41075450..41075461,+	0.0330468	-4.49401	0.161738	0.314771	p@chrX:41075450..41075461,+	CAGE_peak_at_chrX:41075450..41075461,+	NA	NA	NA	NA	ENST00000487625	USP9X	retained_intron	11137	0	1	1	0
chrX:47063567..47063569,+	0.0390959	-4.45707	0.993782	1.45705	p@chrX:47063567..47063569,+	CAGE_peak_at_chrX:47063567..47063569,+	NA	NA	NA	NA	ENST00000456273	INE1	sense_intronic	750	0	0	1	0
chrX:3241475..3241523,+	0.0398124	-4.45306	0.0170561	0.126935	p@chrX:3241475..3241523,+	CAGE_peak_at_chrX:3241475..3241523,+	NA	NA	NA	NA	ENST00000439462	ASS1P4	processed_pseudogene	43666	0	0	1	0
chrX:123480395..123480419,+	0.0453955	4.42402	6.03858	0.684248	p1@SH2D1A	CAGE_peak_1_at_SH2D1A_5end	0bp_to_ENST00000394475,ENST00000470647_5end	entrezgene:4068	HGNC:10820	uniprot:A8MYF2	ENST00000360027	SH2D1A	protein_coding	19	0	1	1	0
chrX:135849484..135849509,-	0.0518101	-4.3946	1.22776	2.32434	p4@ARHGEF6	CAGE_peak_4_at_ARHGEF6_5end	0bp_to_ENST00000370620_5end	entrezgene:9459	HGNC:685	NA	ENST00000370620	ARHGEF6	protein_coding	0	1	1	1	0
chrX:71497148..71497163,-	0.0521455	-4.39316	1.22013	1.60332	p3@RPS4X	CAGE_peak_3_at_RPS4X_5end	0bp_to_ENST00000316084_5end	entrezgene:6191	HGNC:10424	uniprot:P62701	ENST00000316084	RPS4X	protein_coding	0	1	0	1	0
chrX:71493732..71493762,-	0.0618103	-4.35505	2.00464	2.52637	p1@BC009736	CAGE_peak_1_at_BC009736_5end	61bp_to_BC009736_5end	NA	NA	NA	ENST00000470671	RPS4X	processed_transcript	510	0	1	1	0
chrX:123480421..123480435,+	0.0898583	4.27016	2.01848	0.195338	p2@SH2D1A	CAGE_peak_2_at_SH2D1A_5end	-3bp_to_ENST00000477673,ENST00000491950,ENST00000494073_5end	entrezgene:4068	HGNC:10820	NA	ENST00000491950	SH2D1A	processed_transcript	3	0	0	1	0
chrX:41192847..41192862,+	0.0989988	-4.24794	0.355066	0.624968	p4@DDX3X	CAGE_peak_4_at_DDX3X_5end	196bp_to_ENST00000399959,ENST00000478993,NM_001193416,NM_001193417,NM_001356,uc004dfd.1,uc004dfe.2,uc004dff.2,uc004dfg.2,uc010nhf.1,uc011mkq.1,uc011mkr.1,uc011mks.1_5end	entrezgene:1654	HGNC:2745	uniprot:O00571,uniprot:B4E3E8	ENST00000399959	DDX3X	protein_coding	195	1	0	1	0
chrX:41192768..41192783,+	0.121591	-4.20046	0.471319	0.714358	p3@DDX3X	CAGE_peak_3_at_DDX3X_5end	117bp_to_ENST00000399959,ENST00000478993,NM_001193416,NM_001193417,NM_001356,uc004dfd.1,uc004dfe.2,uc004dff.2,uc004dfg.2,uc010nhf.1,uc011mkq.1,uc011mkr.1,uc011mks.1_5end	entrezgene:1654	HGNC:2745	uniprot:O00571,uniprot:B4E3E8	ENST00000399959	DDX3X	protein_coding	116	1	0	1	0
chrX:40034940..40034954,-	0.162844	4.13218	0.322768	0.112297	p@chrX:40034940..40034954,-	CAGE_peak_at_chrX:40034940..40034954,-	NA	NA	NA	NA	ENST00000406200	BCOR	protein_coding	1618	1	0	1	0
chrX:123480447..123480464,+	0.168521	4.12411	1.40909	0.119339	p3@SH2D1A	CAGE_peak_3_at_SH2D1A_5end	8bp_to_ENST00000477673,ENST00000491950,ENST00000494073_5end	entrezgene:4068	HGNC:10820	NA	ENST00000491950	SH2D1A	processed_transcript	7	0	0	1	0
chrX:3238748..3238767,-	0.186601	-4.10002	0.0636475	0.311745	p@chrX:3238748..3238767,-	CAGE_peak_at_chrX:3238748..3238767,-	NA	NA	NA	NA	ENST00000217939	MXRA5	protein_coding	25914	0	0	1	0
chrX:19689106..19689129,-	0.187122	-4.09936	1.89903	3.64857	p6@SH3KBP1	CAGE_peak_6_at_SH3KBP1_5end	0bp_to_ENST00000379716,NM_001184960_5end	entrezgene:30011	HGNC:13867	uniprot:Q5JPT4,uniprot:B7Z1D5	ENST00000379716	SH3KBP1	protein_coding	0	0	1	1	0
chrX:7895419..7895477,-	0.19368	-4.09119	9.67775	13.3162	p1@PNPLA4	CAGE_peak_1_at_PNPLA4_5end	0bp_to_NM_004650,uc011mhq.1_5end	entrezgene:8228	HGNC:24887	uniprot:P41247	ENST00000381042	PNPLA4	protein_coding	6	1	0	1	0
chrX:40595090..40595176,-	0.241542	-4.03846	15.6668	18.2277	p1@MED14	CAGE_peak_1_at_MED14_5end	0bp_to_ENST00000482034,uc010nhe.1_5end	entrezgene:9282	HGNC:2370	NA	ENST00000482034	MED14	processed_transcript	0	1	0	1	0
chrX:48433379..48433393,+	0.284633	-3.99888	0.715232	0.88197	p4@RBM3	CAGE_peak_4_at_RBM3_5end	1bp_to_ENST00000491236_5end	entrezgene:5935	HGNC:9900	NA	ENST00000491236	RBM3	processed_transcript	0	0	0	1	0
chrX:71496051..71496085,-	0.287721	-3.99627	0.288719	0.384481	p5@RPS4X	CAGE_peak_5_at_RPS4X_5end	0bp_to_ENST00000486733_5end	entrezgene:6191	HGNC:10424	NA	ENST00000486733	RPS4X	processed_transcript	0	0	1	1	0
chrX:67653291..67653369,-	0.31989	-3.97052	2.77482	6.41754	p1@OPHN1	CAGE_peak_1_at_OPHN1_5end	0bp_to_ENST00000540071,NM_002547,uc004dww.3,uc004dwx.2,uc010nku.1,uc011mpg.1_5end	entrezgene:4983	HGNC:8148	uniprot:F5H2E3,uniprot:O60890,uniprot:Q6PCC1	ENST00000540071	OPHN1	protein_coding	0	1	1	1	0
chrX:154563975..154563992,-	0.354223	-3.94562	0.480915	0.873324	p3@CLIC2	CAGE_peak_3_at_CLIC2_5end	0bp_to_NM_001289,uc004fnf.2,uc010nvj.1_5end	entrezgene:1193	HGNC:2063	uniprot:O15247,uniprot:Q86YM0	ENST00000321926	CLIC2	protein_coding	8	0	0	1	0
chrX:40944708..40944722,+	0.391572	-3.92101	1.43451	1.92189	p4@USP9X	CAGE_peak_4_at_USP9X_5end	-165bp_to_ENST00000324545,ENST00000378308,NM_001039590,NM_001039591,uc004dfb.2,uc004dfc.2_5end	entrezgene:8239	HGNC:12632	uniprot:Q93008,uniprot:Q6P468,uniprot:Q86X58	ENST00000378308	USP9X	protein_coding	165	1	1	1	0
chrX:13103840..13103856,+	0.400085	3.91571	0.783208	0.141923	p@chrX:13103840..13103856,+	CAGE_peak_at_chrX:13103840..13103856,+	NA	NA	NA	NA	ENST00000568788	RP11-791M20.1	lincRNA	7922	0	0	1	0
chrX:36393325..36393328,-	0.432346	3.89655	17.8087	12.3523	p1@RPS15AP40	CAGE_peak_1_at_RPS15AP40_5end	-27bp_to_ENST00000419621_5end	NA	HGNC:36041	NA	ENST00000419621	RPS15AP40	processed_pseudogene	26	0	0	1	0
chrX:123480376..123480388,+	0.552686	3.83535	1.03503	0.127738	p4@SH2D1A	CAGE_peak_4_at_SH2D1A_5end	1bp_to_ENST00000360027_5end	entrezgene:4068	HGNC:10820	NA	ENST00000360027	SH2D1A	protein_coding	0	0	1	1	0
chrX:13752832..13752889,+	0.598339	-3.81539	7.42853	8.29661	p1@OFD1	CAGE_peak_1_at_OFD1_5end	0bp_to_ENST00000340096,ENST00000380550,ENST00000380567,ENST00000398395,ENST00000485052,ENST00000490265,NM_003611,uc004cvp.3,uc004cvq.3,uc004cvr.3,uc004cvs.3,uc004cvu.3,uc004cvv.3,uc010nen.2,uc011mil.1_5end	entrezgene:8481	HGNC:2567	uniprot:O75665,uniprot:A6NF31,uniprot:E9KL37	ENST00000490265	OFD1	processed_transcript	0	1	0	1	0
chrX:153247403..153247422,+	0.716059	3.76988	0.212167	0.0593053	p4@TMEM187	CAGE_peak_4_at_TMEM187_5end	-91bp_to_AB528750,AM393452,CR457047,CU677803_5end	entrezgene:8269	HGNC:13705	uniprot:Q14656	ENST00000580198	MIR3202-1	miRNA	854	0	0	1	0
chrX:78400160..78400239,+	0.727608	3.76581	16.4513	3.66861	p@chrX:78400160..78400239,+	CAGE_peak_at_chrX:78400160..78400239,+	NA	NA	NA	NA	ENST00000276077	GPR174	protein_coding	26229	0	1	1	0
chrX:106916419..106916450,+	0.792755	3.7439	0.4974	0.0729455	p@chrX:106916419..106916450,+	CAGE_peak_at_chrX:106916419..106916450,+	NA	NA	NA	NA	ENST00000372418	PRPS1	protein_coding	33830	0	0	1	0
chrX:46771848..46771910,+	0.796703	-3.74262	2.90057	3.54854	p1@PHF16	CAGE_peak_1_at_PHF16_5end	0bp_to_ENST00000218343,NM_014735,uc004dgy.2_5end	entrezgene:9767	HGNC:22982	uniprot:Q92613	ENST00000218343	JADE3	protein_coding	0	1	1	1	0
chrX:106917558..106917575,+	0.83535	3.73047	0.45103	0.0971539	p@chrX:106917558..106917575,+	CAGE_peak_at_chrX:106917558..106917575,+	NA	NA	NA	NA	ENST00000372418	PRPS1	protein_coding	34969	0	0	1	0
chrX:16888448..16888500,-	0.869842	-3.72006	37.5271	40.3172	p1@RBBP7	CAGE_peak_1_at_RBBP7_5end	0bp_to_ENST00000404022,ENST00000468092_5end	entrezgene:5931	HGNC:9890	uniprot:E9PC52,uniprot:C9J7L0	ENST00000468092	RBBP7	protein_coding	0	1	1	1	0
chrX:73070466..73070510,-	0.872482	-3.71928	0.000600699	0.423028	p@chrX:73070466..73070510,-	CAGE_peak_at_chrX:73070466..73070510,-	NA	NA	NA	NA	ENST00000429829	XIST	lincRNA	2077	0	0	1	0
chrX:24072744..24072791,+	0.888831	-3.71449	1.45734	1.72821	p2@EIF2S3	CAGE_peak_2_at_EIF2S3_5end	-41bp_to_ENST00000253039_5end	entrezgene:1968	HGNC:3267	uniprot:P41091	ENST00000253039	EIF2S3	protein_coding	41	1	0	1	0
chrX:154563855..154563876,-	0.913959	-3.7073	1.35926	2.99944	p2@CLIC2	CAGE_peak_2_at_CLIC2_5end	-4bp_to_ENST00000465553_5end	entrezgene:1193	HGNC:2063	NA	ENST00000465553	CLIC2	processed_transcript	3	0	0	1	0
chrX:13752917..13752977,+	0.933338	-3.70188	5.73372	6.18491	p2@OFD1	CAGE_peak_2_at_OFD1_5end	37bp_to_ENST00000490265_5end	entrezgene:8481	HGNC:2567	NA	ENST00000490265	OFD1	processed_transcript	36	1	0	1	0
chrX:34648511..34648526,-	0.934769	-3.70148	0.158102	0.377608	p4@TMEM47	CAGE_peak_4_at_TMEM47_5end	172bp_to_AK090917_5end	entrezgene:83604	HGNC:18515	NA	ENST00000275954	TMEM47	protein_coding	26878	0	1	1	0
chrX:48974162..48974200,-	0.973287	3.69102	1.02035	0.105515	p@chrX:48974162..48974200,-	CAGE_peak_at_chrX:48974162..48974200,-	NA	NA	NA	NA	ENST00000156109	GPKOW	protein_coding	5950	0	1	1	0
chrX:2700121..2700131,+	1	-0.820094	0.107184	0.137675	p@chrX:2700121..2700131,+	CAGE_peak_at_chrX:2700121..2700131,+	NA	NA	NA	NA	ENST00000519244	XG	retained_intron	12444	0	0	1	0
chrX:2712069..2712080,+	1	1.38505	0.0883919	0.00343232	p6@XG	CAGE_peak_6_at_XG_5end	-495bp_to_ENST00000519244_5end	entrezgene:7499	HGNC:12806	NA	ENST00000519244	XG	retained_intron	495	0	0	1	0
chrX:2712446..2712461,+	1	1.43551	0.038075	0.000549296	p10@XG	CAGE_peak_10_at_XG_5end	-114bp_to_ENST00000519244_5end	entrezgene:7499	HGNC:12806	NA	ENST00000519244	XG	retained_intron	114	0	0	1	0
chrX:2712489..2712498,+	1	1.35548	0.0166243	0	p13@XG	CAGE_peak_13_at_XG_5end	-77bp_to_ENST00000519244_5end	entrezgene:7499	HGNC:12806	NA	ENST00000519244	XG	retained_intron	77	0	0	1	0
chrX:2715113..2715130,+	1	-2.22738	0	0.169607	p@chrX:2715113..2715130,+	CAGE_peak_at_chrX:2715113..2715130,+	NA	NA	NA	NA	ENST00000519244	XG	retained_intron	2536	0	0	1	0
chrX:2715135..2715149,+	1	-2.08019	0	0.0968341	p@chrX:2715135..2715149,+	CAGE_peak_at_chrX:2715135..2715149,+	NA	NA	NA	NA	ENST00000519244	XG	retained_intron	2558	0	0	1	0
chrX:2715202..2715214,+	1	-1.37533	0	0.0604489	p@chrX:2715202..2715214,+	CAGE_peak_at_chrX:2715202..2715214,+	NA	NA	NA	NA	ENST00000519244	XG	retained_intron	2625	0	0	1	0
chrX:2742090..2742104,-	1	-2.4839	0.00913268	0.128537	p@chrX:2742090..2742104,-	CAGE_peak_at_chrX:2742090..2742104,-	NA	NA	NA	NA	ENST00000445107	GYG2-AS1	antisense	29696	0	0	1	0
chrX:2742111..2742121,-	1	-2.61173	0.00197221	0.087941	p@chrX:2742111..2742121,-	CAGE_peak_at_chrX:2742111..2742121,-	NA	NA	NA	NA	ENST00000445107	GYG2-AS1	antisense	29679	0	0	1	0
chrX:2746727..2746736,+	1	-2.55166	0.00434004	0.0910504	p12@GYG2	CAGE_peak_12_at_GYG2_5end	-92bp_to_ENST00000398806_5end	entrezgene:8908	HGNC:4700	NA	ENST00000398806	GYG2	protein_coding	92	1	0	1	0
chrX:2746751..2746760,+	1	-2.28975	0.0104482	0.1784	p11@GYG2	CAGE_peak_11_at_GYG2_5end	-68bp_to_ENST00000398806_5end	entrezgene:8908	HGNC:4700	NA	ENST00000398806	GYG2	protein_coding	68	1	0	1	0
chrX:2746818..2746843,+	1	-3.07406	0.500826	2.01632	p2@GYG2	CAGE_peak_2_at_GYG2_5end	0bp_to_ENST00000398806_5end	entrezgene:8908	HGNC:4700	NA	ENST00000398806	GYG2	protein_coding	0	1	0	1	0
chrX:2746850..2746859,+	1	-3.30619	0.0169762	0.245781	p8@GYG2	CAGE_peak_8_at_GYG2_5end	-3bp_to_ENST00000338623,ENST00000381163,ENST00000542787,NM_001079855,NM_001184702,NM_001184703,NM_001184704,NM_003918,uc004cqs.1,uc004cqt.1,uc004cqu.1,uc004cqv.1_5end	entrezgene:8908	HGNC:4700	uniprot:O15488,uniprot:Q1ZYL7,uniprot:B3KUV6	ENST00000381163	GYG2	protein_coding	3	1	0	1	0
chrX:2746944..2746960,+	1	-3.66247	0.214183	0.525992	p3@GYG2	CAGE_peak_3_at_GYG2_5end	0bp_to_ENST00000381161_5end	entrezgene:8908	HGNC:4700	NA	ENST00000381161	GYG2	processed_transcript	0	1	0	1	0
chrX:2746962..2746988,+	1	-3.66672	1.66414	3.74156	p1@GYG2	CAGE_peak_1_at_GYG2_5end	-3bp_to_ENST00000522988_5end	entrezgene:8908	HGNC:4700	NA	ENST00000381161	GYG2	processed_transcript	6	1	0	1	0
chrX:2747022..2747035,+	1	-2.30371	0.0610438	0.243626	p4@GYG2	CAGE_peak_4_at_GYG2_5end	30bp_to_ENST00000522988_5end	entrezgene:8908	HGNC:4700	NA	ENST00000381161	GYG2	processed_transcript	66	1	0	1	0
chrX:2747040..2747041,+	1	-2.46795	0.00290096	0.0385856	p15@GYG2	CAGE_peak_15_at_GYG2_5end	48bp_to_ENST00000522988_5end	entrezgene:8908	HGNC:4700	NA	ENST00000381161	GYG2	processed_transcript	84	1	0	1	0
chrX:2747306..2747336,+	1	-2.78943	0.020635	0.320196	p5@GYG2	CAGE_peak_5_at_GYG2_5end	0bp_to_ENST00000520904_5end	entrezgene:8908	HGNC:4700	uniprot:E5RIC9	ENST00000520904	GYG2	protein_coding	0	1	0	1	0
chrX:2882296..2882356,-	1	0.373273	1.78557	1.91373	p1@ARSE	CAGE_peak_1_at_ARSE_5end	0bp_to_ENST00000381134,ENST00000438544,ENST00000496095,ENST00000545496_5end	entrezgene:415	HGNC:719	uniprot:P51690,uniprot:C9J5G7,uniprot:F5GYY5	ENST00000496095	ARSE	processed_transcript	0	0	0	1	0
chrX:2882369..2882397,-	1	-1.45996	0.246008	0.314952	p2@ARSE	CAGE_peak_2_at_ARSE_5end	-44bp_to_ENST00000545496_5end	entrezgene:415	HGNC:719	uniprot:F5GYY5	ENST00000545496	ARSE	protein_coding	43	0	0	1	0
chrX:2886278..2886291,-	1	-2.83089	0.0974252	0.21488	p4@ARSE	CAGE_peak_4_at_ARSE_5end	0bp_to_ENST00000540563,uc011mhi.1_5end	entrezgene:415	HGNC:719	uniprot:F5H324	ENST00000540563	ARSE	protein_coding	0	0	0	1	0
chrX:3102846..3102872,+	1	0.573589	0.0702924	0.0579243	p@chrX:3102846..3102872,+	CAGE_peak_at_chrX:3102846..3102872,+	NA	NA	NA	NA	ENST00000457435	CXorf28	protein_coding	86988	0	0	1	0
chrX:3189617..3189631,+	1	-2.39201	0.0133895	0.187188	p1@CXorf28	CAGE_peak_1_at_CXorf28_5end	-229bp_to_ENST00000420429,ENST00000457435,NR_038428_5end	entrezgene:100129464	HGNC:27336	uniprot:A6NGU7	ENST00000457435	CXorf28	protein_coding	229	0	0	1	0
chrX:3189654..3189663,+	1	-2.20959	0.0152749	0.11193	p2@CXorf28	CAGE_peak_2_at_CXorf28_5end	-197bp_to_ENST00000420429,ENST00000457435,NR_038428_5end	entrezgene:100129464	HGNC:27336	uniprot:A6NGU7	ENST00000457435	CXorf28	protein_coding	197	0	0	1	0
chrX:3227564..3227568,-	1	-1.4597	0.0532189	0.0974757	p@chrX:3227564..3227568,-	CAGE_peak_at_chrX:3227564..3227568,-	NA	NA	NA	NA	ENST00000217939	MXRA5	protein_coding	37113	0	0	1	0
chrX:3239514..3239528,-	1	-2.55506	0.140322	0.327371	p@chrX:3239514..3239528,-	CAGE_peak_at_chrX:3239514..3239528,-	NA	NA	NA	NA	ENST00000217939	MXRA5	protein_coding	25153	0	0	1	0
chrX:3239967..3239981,-	1	-1.87701	0.0322053	0.0777705	p@chrX:3239967..3239981,-	CAGE_peak_at_chrX:3239967..3239981,-	NA	NA	NA	NA	ENST00000217939	MXRA5	protein_coding	24700	0	0	1	0
chrX:3240093..3240112,-	1	-3.39163	0.0887648	0.265854	p2@BC172854	CAGE_peak_2_at_BC172854_5end	405bp_to_BC172854_5end	NA	NA	NA	ENST00000217939	MXRA5	protein_coding	24569	0	0	1	0
chrX:3240255..3240268,-	1	-0.891631	0.0690497	0.109348	p4@BC172854	CAGE_peak_4_at_BC172854_5end	249bp_to_BC172854_5end	NA	NA	NA	ENST00000217939	MXRA5	protein_coding	24413	0	0	1	0
chrX:3240495..3240508,-	1	-3.1866	0.240686	0.61024	p1@BC172854	CAGE_peak_1_at_BC172854_5end	9bp_to_BC172854_5end	NA	NA	NA	ENST00000217939	MXRA5	protein_coding	24173	0	0	1	0
chrX:3240647..3240655,-	1	-1.3007	0.0387791	0.0899058	p5@BC172854	CAGE_peak_5_at_BC172854_5end	-129bp_to_BC172854_5end	NA	NA	NA	ENST00000217939	MXRA5	protein_coding	24026	0	0	1	0
chrX:3248805..3248816,-	1	-0.911434	0.0968255	0.147312	p@chrX:3248805..3248816,-	CAGE_peak_at_chrX:3248805..3248816,-	NA	NA	NA	NA	ENST00000217939	MXRA5	protein_coding	15865	0	0	1	0
chrX:3264682..3264700,-	1	-2.24012	6.54113	12.3061	p1@MXRA5	CAGE_peak_1_at_MXRA5_5end	0bp_to_ENST00000217939,ENST00000381114,NM_015419,uc004crg.3_5end	entrezgene:25878	HGNC:7539	uniprot:Q9NR99	ENST00000217939	MXRA5	protein_coding	0	1	0	1	0
chrX:3265082..3265092,-	1	-1.95181	0.130942	0.257342	p4@MXRA5	CAGE_peak_4_at_MXRA5_5end	-398bp_to_ENST00000217939,NM_015419,uc004crg.3_5end	entrezgene:25878	HGNC:7539	uniprot:Q9NR99	ENST00000217939	MXRA5	protein_coding	399	1	0	1	0
chrX:3265115..3265118,-	1	-1.50309	0.0663061	0.114623	p5@MXRA5	CAGE_peak_5_at_MXRA5_5end	-431bp_to_ENST00000217939,NM_015419,uc004crg.3_5end	entrezgene:25878	HGNC:7539	uniprot:Q9NR99	ENST00000217939	MXRA5	protein_coding	432	1	0	1	0
chrX:3265131..3265161,-	1	-2.17944	2.1878	4.11341	p2@MXRA5	CAGE_peak_2_at_MXRA5_5end	-447bp_to_ENST00000217939,NM_015419,uc004crg.3_5end	entrezgene:25878	HGNC:7539	uniprot:Q9NR99	ENST00000217939	MXRA5	protein_coding	448	1	0	1	0
chrX:3265162..3265181,-	1	-2.26603	0.723696	1.2791	p3@MXRA5	CAGE_peak_3_at_MXRA5_5end	-478bp_to_ENST00000217939,NM_015419,uc004crg.3_5end	entrezgene:25878	HGNC:7539	uniprot:Q9NR99	ENST00000217939	MXRA5	protein_coding	479	1	0	1	0
chrX:3265187..3265207,-	1	-0.899694	0.570676	0.786124	p@chrX:3265187..3265207,-	CAGE_peak_at_chrX:3265187..3265207,-	NA	NA	NA	NA	ENST00000217939	MXRA5	protein_coding	504	1	0	1	0
chrX:3438505..3438546,-	1	-3.49445	0.000461626	0.090526	p@chrX:3438505..3438546,-	CAGE_peak_at_chrX:3438505..3438546,-	NA	NA	NA	NA	ENST00000390912	SNORA48	snoRNA	11745	0	0	1	0
chrX:3536089..3536092,-	1	-0.544194	0.0785097	0.115378	p@chrX:3536089..3536092,-	CAGE_peak_at_chrX:3536089..3536092,-	NA	NA	NA	NA	ENST00000462736	PRKX	processed_transcript	5766	0	0	1	0
chrX:3626005..3626019,+	1	2.493	0.585858	0.0134604	p@chrX:3626005..3626019,+	CAGE_peak_at_chrX:3626005..3626019,+	NA	NA	NA	NA	ENST00000329806	RP11-558O12.1	processed_pseudogene	9170	0	0	1	0
chrX:3631412..3631424,-	1	-2.98858	0.329171	0.407548	p4@PRKX	CAGE_peak_4_at_PRKX_5end	224bp_to_ENST00000262848_5end	entrezgene:5613	HGNC:9441	uniprot:P51817	ENST00000262848	PRKX	protein_coding	224	1	0	1	0
chrX:3631457..3631471,-	1	-1.89175	0.248289	0.404331	p5@PRKX	CAGE_peak_5_at_PRKX_5end	177bp_to_ENST00000262848_5end	entrezgene:5613	HGNC:9441	uniprot:P51817	ENST00000262848	PRKX	protein_coding	177	1	0	1	0
chrX:3631477..3631496,-	1	-2.47856	0.212368	0.404978	p6@PRKX	CAGE_peak_6_at_PRKX_5end	152bp_to_ENST00000262848_5end	entrezgene:5613	HGNC:9441	uniprot:P51817	ENST00000262848	PRKX	protein_coding	152	1	0	1	0
chrX:3631503..3631514,-	1	-1.95356	0.162874	0.19762	p7@PRKX	CAGE_peak_7_at_PRKX_5end	134bp_to_ENST00000262848_5end	entrezgene:5613	HGNC:9441	uniprot:P51817	ENST00000262848	PRKX	protein_coding	134	1	0	1	0
chrX:3631533..3631552,-	1	-1.03428	0.9782	0.822553	p2@PRKX	CAGE_peak_2_at_PRKX_5end	96bp_to_ENST00000262848_5end	entrezgene:5613	HGNC:9441	uniprot:P51817	ENST00000262848	PRKX	protein_coding	96	1	0	1	0
chrX:3732869..3732888,-	1	-1.86343	0.365181	0.386064	p@chrX:3732869..3732888,-	CAGE_peak_at_chrX:3732869..3732888,-	NA	NA	NA	NA	ENST00000461011	RP11-706O15.1	processed_transcript	7723	1	0	1	0
chrX:3733239..3733263,+	1	-0.973432	0.256439	0.381764	p@chrX:3733239..3733263,+	CAGE_peak_at_chrX:3733239..3733263,+	NA	NA	NA	NA	ENST00000329806	RP11-558O12.1	processed_pseudogene	98048	1	0	1	0
chrX:5225192..5225203,-	1	-2.66976	0.112185	0.279692	p1@ENST00000434972	CAGE_peak_1_at_ENST00000434972_5end	-23bp_to_ENST00000434972_5end	NA	NA	NA	ENST00000434972	RP11-555H23.1	processed_pseudogene	22	0	0	1	0
chrX:6144435..6144445,+	1	0.070878	0.013842	0.0183958	p1@AK125309	CAGE_peak_1_at_AK125309_5end	36bp_to_AK125309_5end	NA	NA	NA	ENST00000463344	RP13-926M18.1	processed_pseudogene	762924	1	0	1	0
chrX:6144739..6144754,-	1	-1.77517	0.055764	0.124644	p4@NLGN4X	CAGE_peak_4_at_NLGN4X_5end	51bp_to_ENST00000469740_5end	entrezgene:57502	HGNC:14287	NA	ENST00000469740	NLGN4X	processed_transcript	51	1	0	1	0
chrX:6145088..6145147,-	1	-2.77569	0.604675	1.61722	p2@NLGN4X	CAGE_peak_2_at_NLGN4X_5end	0bp_to_ENST00000538097,uc010ndh.2_5end	entrezgene:57502	HGNC:14287	NA	ENST00000538097	NLGN4X	protein_coding	0	1	0	1	0
chrX:6145231..6145254,-	1	-1.9617	0.0592788	0.172054	p3@NLGN4X	CAGE_peak_3_at_NLGN4X_5end	-115bp_to_ENST00000538097,uc010ndh.2_5end	entrezgene:57502	HGNC:14287	NA	ENST00000538097	NLGN4X	protein_coding	114	1	0	1	0
chrX:6146876..6146924,-	1	-2.31368	1.20185	3.88816	p1@NLGN4X	CAGE_peak_1_at_NLGN4X_5end	0bp_to_ENST00000381095_5end	entrezgene:57502	HGNC:14287	uniprot:Q8N0W4	ENST00000381095	NLGN4X	protein_coding	0	0	1	1	0
chrX:6340807..6340814,-	1	1.81931	0.228348	0.0938913	p1@ENST00000437297	CAGE_peak_1_at_ENST00000437297_5end	-65bp_to_ENST00000437297_5end	NA	NA	NA	ENST00000437297	RP11-459A10.1	processed_pseudogene	64	0	0	1	0
chrX:6995412..6995425,-	1	-0.0553141	0.027168	0.0156614	p@chrX:6995412..6995425,-	CAGE_peak_at_chrX:6995412..6995425,-	NA	NA	NA	NA	ENST00000447553	RP11-483M24.2	processed_pseudogene	36019	0	0	1	0
chrX:6995436..6995491,-	1	0.39147	0.306889	0.0835892	p@chrX:6995436..6995491,-	CAGE_peak_at_chrX:6995436..6995491,-	NA	NA	NA	NA	ENST00000447553	RP11-483M24.2	processed_pseudogene	35953	0	0	1	0
chrX:6995507..6995515,-	1	0.716209	0.0329521	0	p@chrX:6995507..6995515,-	CAGE_peak_at_chrX:6995507..6995515,-	NA	NA	NA	NA	ENST00000447553	RP11-483M24.2	processed_pseudogene	35929	0	0	1	0
chrX:6995572..6995579,-	1	0.834735	0.0155682	0	p@chrX:6995572..6995579,-	CAGE_peak_at_chrX:6995572..6995579,-	NA	NA	NA	NA	ENST00000447553	RP11-483M24.2	processed_pseudogene	35865	0	0	1	0
chrX:6996037..6996044,-	1	0.80608	0.0111131	0	p@chrX:6996037..6996044,-	CAGE_peak_at_chrX:6996037..6996044,-	NA	NA	NA	NA	ENST00000447553	RP11-483M24.2	processed_pseudogene	35400	0	0	1	0
chrX:7077601..7077607,+	1	1.407	0.0402683	0.0183913	p17@STS	CAGE_peak_17_at_STS_5end	-146bp_to_AM282552_5end	entrezgene:412	HGNC:11425	uniprot:Q0W975	ENST00000582827	MIR4767	miRNA	11699	0	0	1	0
chrX:7077952..7077959,+	1	-1.17752	0.0132291	0.0660368	p18@STS	CAGE_peak_18_at_STS_5end	198bp_to_AM282552_5end	entrezgene:412	HGNC:11425	uniprot:Q0W975	ENST00000582827	MIR4767	miRNA	12050	0	0	1	0
chrX:7137475..7137504,+	1	-0.720328	0.196497	0.68323	p2@STS	CAGE_peak_2_at_STS_5end	0bp_to_ENST00000217961_5end	entrezgene:412	HGNC:11425	uniprot:P08842	ENST00000217961	STS	protein_coding	0	0	0	1	0
chrX:7137506..7137528,+	1	-0.863217	0.139943	0.420126	p3@STS	CAGE_peak_3_at_STS_5end	9bp_to_ENST00000217961_5end	entrezgene:412	HGNC:11425	uniprot:P08842	ENST00000217961	STS	protein_coding	8	0	0	1	0
chrX:7137535..7137546,+	1	-0.67874	0.0606252	0.147782	p5@STS	CAGE_peak_5_at_STS_5end	38bp_to_ENST00000217961_5end	entrezgene:412	HGNC:11425	uniprot:P08842	ENST00000217961	STS	protein_coding	37	0	0	1	0
chrX:7137552..7137561,+	1	-0.727579	0.0505215	0.104385	p7@STS	CAGE_peak_7_at_STS_5end	55bp_to_ENST00000217961_5end	entrezgene:412	HGNC:11425	uniprot:P08842	ENST00000217961	STS	protein_coding	54	0	0	1	0
chrX:7137573..7137574,+	1	-1.05408	0.00915198	0.0166297	p19@STS	CAGE_peak_19_at_STS_5end	76bp_to_ENST00000217961_5end	entrezgene:412	HGNC:11425	uniprot:P08842	ENST00000217961	STS	protein_coding	75	0	0	1	0
chrX:7137603..7137610,+	1	-0.833018	0.0229536	0.0358137	p13@STS	CAGE_peak_13_at_STS_5end	106bp_to_ENST00000217961_5end	entrezgene:412	HGNC:11425	uniprot:P08842	ENST00000217961	STS	protein_coding	105	0	0	1	0
chrX:7137617..7137626,+	1	-0.53468	0.0373569	0.0526387	p10@STS	CAGE_peak_10_at_STS_5end	120bp_to_ENST00000217961_5end	entrezgene:412	HGNC:11425	uniprot:P08842	ENST00000217961	STS	protein_coding	119	0	0	1	0
chrX:7137633..7137646,+	1	-0.0793434	0.0550306	0.0445227	p9@STS	CAGE_peak_9_at_STS_5end	136bp_to_ENST00000217961_5end	entrezgene:412	HGNC:11425	uniprot:P08842	ENST00000217961	STS	protein_coding	135	0	0	1	0
chrX:7137655..7137660,+	1	0.133869	0.0107377	0.005819	p23@STS	CAGE_peak_23_at_STS_5end	158bp_to_ENST00000217961_5end	entrezgene:412	HGNC:11425	uniprot:P08842	ENST00000217961	STS	protein_coding	157	0	0	1	0
chrX:7137671..7137692,+	1	-0.313202	0.0884341	0.0576758	p8@STS	CAGE_peak_8_at_STS_5end	174bp_to_ENST00000217961_5end	entrezgene:412	HGNC:11425	uniprot:P08842	ENST00000217961	STS	protein_coding	173	0	0	1	0
chrX:7177544..7177558,+	1	-0.69213	0.0374643	0.0519077	p@chrX:7177544..7177558,+	CAGE_peak_at_chrX:7177544..7177558,+	NA	NA	NA	NA	ENST00000217961	STS	protein_coding	40046	0	0	1	0
chrX:7268650..7268655,+	1	-0.478691	0.104053	0.163889	p@chrX:7268650..7268655,+	CAGE_peak_at_chrX:7268650..7268655,+	NA	NA	NA	NA	ENST00000217961	STS	protein_coding	131152	0	0	1	0
chrX:7811211..7811213,+	1	0.140861	0.0436627	0.0274069	p1@VCX	CAGE_peak_1_at_VCX_5end	-5bp_to_AF159129_5end	entrezgene:26609	HGNC:12667	uniprot:Q9H320	ENST00000381059	VCX	protein_coding	907	0	0	1	0
chrX:7895479..7895491,-	1	-3.00944	0.92898	1.35211	p3@PNPLA4	CAGE_peak_3_at_PNPLA4_5end	0bp_to_ENST00000381042_5end	entrezgene:8228	HGNC:24887	uniprot:P41247	ENST00000381042	PNPLA4	protein_coding	0	1	0	1	0
chrX:7895532..7895558,+	1	-2.11921	0.73266	0.934054	p@chrX:7895532..7895558,+	CAGE_peak_at_chrX:7895532..7895558,+	NA	NA	NA	NA	ENST00000422160	RP11-692P14.1	lincRNA	79860	1	0	1	0
chrX:7895565..7895573,+	1	-0.635009	0.173369	0.172244	p@chrX:7895565..7895573,+	CAGE_peak_at_chrX:7895565..7895573,+	NA	NA	NA	NA	ENST00000422160	RP11-692P14.1	lincRNA	79845	1	0	1	0
chrX:8472470..8472482,-	1	-2.07616	0.0345813	0.0960424	p@chrX:8472470..8472482,-	CAGE_peak_at_chrX:8472470..8472482,-	NA	NA	NA	NA	ENST00000481896	KAL1	processed_transcript	32494	0	0	1	0
chrX:8472595..8472610,-	1	-2.20146	0.0298089	0.110458	p@chrX:8472595..8472610,-	CAGE_peak_at_chrX:8472595..8472610,-	NA	NA	NA	NA	ENST00000481896	KAL1	processed_transcript	32366	0	0	1	0
chrX:8700158..8700167,-	1	-2.91791	0.0667053	0.215998	p2@KAL1	CAGE_peak_2_at_KAL1_5end	59bp_to_ENST00000262648,NM_000216,uc004csf.2_5end	entrezgene:3730	HGNC:6211	uniprot:P23352	ENST00000262648	KAL1	protein_coding	59	1	0	1	0
chrX:8700171..8700212,-	1	-3.38671	2.23124	6.22833	p1@KAL1	CAGE_peak_1_at_KAL1_5end	14bp_to_ENST00000262648,NM_000216,uc004csf.2_5end	entrezgene:3730	HGNC:6211	uniprot:P23352	ENST00000262648	KAL1	protein_coding	14	1	0	1	0
chrX:9165216..9165223,-	1	0.338556	0.00608594	0.0107831	p@chrX:9165216..9165223,-	CAGE_peak_at_chrX:9165216..9165223,-	NA	NA	NA	NA	ENST00000461107	FAM9B	retained_intron	32535	0	0	1	0
chrX:9165234..9165241,-	1	0.486622	0.00523164	0.00672526	p@chrX:9165234..9165241,-	CAGE_peak_at_chrX:9165234..9165241,-	NA	NA	NA	NA	ENST00000461107	FAM9B	retained_intron	32553	0	0	1	0
chrX:9217932..9217963,+	1	-0.94658	0.0051164	0.116818	p1@ENST00000432442	CAGE_peak_1_at_ENST00000432442_5end	0bp_to_ENST00000432442_5end	NA	NA	NA	ENST00000432442	GS1-519E5.1	lincRNA	0	0	0	1	0
chrX:9412722..9412735,-	1	0.505041	0.0148171	0.007878	p@chrX:9412722..9412735,-	CAGE_peak_at_chrX:9412722..9412735,-	NA	NA	NA	NA	ENST00000461107	FAM9B	retained_intron	280041	0	0	1	0
chrX:9424935..9424949,+	1	3.49134	0.288276	0.00693286	p@chrX:9424935..9424949,+	CAGE_peak_at_chrX:9424935..9424949,+	NA	NA	NA	NA	ENST00000407597	TBL1X	protein_coding	6385	0	0	1	0
chrX:9431324..9431368,+	1	0.722229	1.51366	1.23072	p3@TBL1X	CAGE_peak_3_at_TBL1X_5end	0bp_to_ENST00000380961,ENST00000407597,ENST00000424279,ENST00000441088,ENST00000536365,NM_001139466,NM_001139467,NM_001139468,uc004csq.3,uc010ndq.2,uc010ndr.2_5end	entrezgene:6907	HGNC:11585	uniprot:O60907,uniprot:C9JP56	ENST00000441088	TBL1X	protein_coding	0	0	1	1	0
chrX:9433050..9433122,+	1	0.369919	4.9907	4.37419	p1@TBL1X	CAGE_peak_1_at_TBL1X_5end	2bp_to_ENST00000217964_5end	entrezgene:6907	HGNC:11585	uniprot:O60907	ENST00000217964	TBL1X	protein_coding	1	1	0	1	0
chrX:9433201..9433215,+	1	0.0388675	0.596088	0.61456	p5@TBL1X	CAGE_peak_5_at_TBL1X_5end	0bp_to_NM_005647,uc004csr.2_5end	entrezgene:6907	HGNC:11585	uniprot:O60907	ENST00000422314	TBL1X	protein_coding	118	1	1	1	0
chrX:9433289..9433318,+	1	0.232854	0.921612	0.909542	p4@TBL1X	CAGE_peak_4_at_TBL1X_5end	-15bp_to_ENST00000422314_5end	entrezgene:6907	HGNC:11585	uniprot:C9JCW3	ENST00000422314	TBL1X	protein_coding	15	1	1	1	0
chrX:9528518..9528536,+	1	-0.520872	0.00563635	0.082835	p@chrX:9528518..9528536,+	CAGE_peak_at_chrX:9528518..9528536,+	NA	NA	NA	NA	ENST00000452824	TBL1X	protein_coding	25534	0	0	1	0
chrX:9645659..9645666,+	1	0.768062	0.0514552	0.0211737	p@chrX:9645659..9645666,+	CAGE_peak_at_chrX:9645659..9645666,+	NA	NA	NA	NA	ENST00000497555	TBL1X	processed_transcript	37798	0	0	1	0
chrX:9684712..9684719,+	1	0.555132	0.76151	0.705658	p@chrX:9684712..9684719,+	CAGE_peak_at_chrX:9684712..9684719,+	NA	NA	NA	NA	ENST00000380913	SHROOM2	protein_coding	69776	0	0	1	0
chrX:9694480..9694483,+	1	0.835149	0.245013	0.387198	p@chrX:9694480..9694483,+	CAGE_peak_at_chrX:9694480..9694483,+	NA	NA	NA	NA	ENST00000380913	SHROOM2	protein_coding	60012	0	0	1	0
chrX:9707625..9707629,-	1	0.555715	0.0487101	0.0290913	p6@GPR143	CAGE_peak_6_at_GPR143_5end	129bp_to_ENST00000487206_5end	entrezgene:4935	HGNC:20145	NA	ENST00000487206	GPR143	processed_transcript	129	0	0	1	0
chrX:9733879..9733897,-	1	0.156607	6.34097	2.19605	p1@GPR143	CAGE_peak_1_at_GPR143_5end	106bp_to_ENST00000467482_5end	entrezgene:4935	HGNC:20145	uniprot:P51810	ENST00000467482	GPR143	protein_coding	106	1	1	1	0
chrX:9733914..9733919,-	1	-0.254412	0.187778	0.203971	p4@GPR143	CAGE_peak_4_at_GPR143_5end	0bp_to_uc004cst.1_5end	entrezgene:4935	HGNC:20145	uniprot:P51810	ENST00000467482	GPR143	protein_coding	84	1	1	1	0
chrX:9734013..9734027,-	1	0.349717	0.179921	0.142863	p5@GPR143	CAGE_peak_5_at_GPR143_5end	-8bp_to_ENST00000380929,NM_000273_5end	entrezgene:4935	HGNC:20145	uniprot:P51810	ENST00000380929	GPR143	protein_coding	7	1	0	1	0
chrX:9734038..9734085,-	1	-0.130941	0.278055	0.346797	p2@GPR143	CAGE_peak_2_at_GPR143_5end	-33bp_to_ENST00000380929,NM_000273_5end	entrezgene:4935	HGNC:20145	uniprot:P51810	ENST00000380929	GPR143	protein_coding	32	1	0	1	0
chrX:9754301..9754322,-	1	-0.182984	0.221695	0.297679	p@chrX:9754301..9754322,-	CAGE_peak_at_chrX:9754301..9754322,-	NA	NA	NA	NA	ENST00000447366	GPR143	protein_coding	14	1	0	1	0
chrX:9754333..9754356,-	1	-0.309826	0.273011	0.36327	p3@GPR143	CAGE_peak_3_at_GPR143_5end	0bp_to_ENST00000447366_5end	entrezgene:4935	HGNC:20145	NA	ENST00000447366	GPR143	protein_coding	0	1	0	1	0
chrX:9754461..9754486,+	1	-0.601653	1.93886	2.40536	p1@SHROOM2	CAGE_peak_1_at_SHROOM2_5end	-9bp_to_ENST00000380913,NM_001649,uc004csu.1_5end	entrezgene:357	HGNC:630	uniprot:Q13796	ENST00000380913	SHROOM2	protein_coding	9	1	0	1	0
chrX:9787071..9787088,+	1	-0.499903	0.780683	0.791835	p@chrX:9787071..9787088,+	CAGE_peak_at_chrX:9787071..9787088,+	NA	NA	NA	NA	ENST00000380913	SHROOM2	protein_coding	32574	0	0	1	0
chrX:9787109..9787142,-	1	-0.72309	0.218252	0.368606	p1@ENST00000400019	CAGE_peak_1_at_ENST00000400019_5end	366bp_to_ENST00000400019_5end	NA	NA	NA	ENST00000400019	RP11-98L4.1	processed_pseudogene	366	0	0	1	0
chrX:9846684..9846696,+	1	-0.462135	0.0672355	0.317237	p@chrX:9846684..9846696,+	CAGE_peak_at_chrX:9846684..9846696,+	NA	NA	NA	NA	ENST00000493668	SHROOM2	processed_transcript	19488	0	0	1	0
chrX:9846797..9846811,+	1	-0.107057	0.0261555	0.066318	p@chrX:9846797..9846811,+	CAGE_peak_at_chrX:9846797..9846811,+	NA	NA	NA	NA	ENST00000493668	SHROOM2	processed_transcript	19373	0	0	1	0
chrX:9859031..9859045,+	1	-0.566731	0.0452718	0.0641748	p@chrX:9859031..9859045,+	CAGE_peak_at_chrX:9859031..9859045,+	NA	NA	NA	NA	ENST00000493668	SHROOM2	processed_transcript	7139	0	1	1	0
chrX:9866152..9866176,+	1	0.70594	0.554539	0.660403	p3@SHROOM2	CAGE_peak_3_at_SHROOM2_5end	-8bp_to_ENST00000493668_5end	entrezgene:357	HGNC:630	NA	ENST00000493668	SHROOM2	processed_transcript	8	0	1	1	0
chrX:9866198..9866234,+	1	0.541044	0.453155	0.510296	p5@SHROOM2	CAGE_peak_5_at_SHROOM2_5end	13bp_to_ENST00000493668_5end	entrezgene:357	HGNC:630	NA	ENST00000493668	SHROOM2	processed_transcript	12	0	0	1	0
chrX:9880496..9880550,+	1	-0.552868	0.408367	0.87216	p2@SHROOM2	CAGE_peak_2_at_SHROOM2_5end	84bp_to_ENST00000418909,uc004csv.2,uc011mic.1_5end	entrezgene:357	HGNC:630	uniprot:F5H3B6	ENST00000418909	SHROOM2	protein_coding	83	0	0	1	0
chrX:9880551..9880566,+	1	-0.468344	0.0746467	0.190269	p6@SHROOM2	CAGE_peak_6_at_SHROOM2_5end	139bp_to_ENST00000418909,uc004csv.2,uc011mic.1_5end	entrezgene:357	HGNC:630	uniprot:F5H3B6	ENST00000418909	SHROOM2	protein_coding	138	0	0	1	0
chrX:9880590..9880605,+	1	1.47975	0.0482352	0.0856633	p13@SHROOM2	CAGE_peak_13_at_SHROOM2_5end	-117bp_to_ENST00000452575,ENST00000540923,uc004csw.1_5end	entrezgene:357	HGNC:630	uniprot:C9IZC6,uniprot:B3KU73	ENST00000452575	SHROOM2	protein_coding	117	0	0	1	0
chrX:9880874..9880884,+	1	-1.54979	0.0295758	0.0712663	p14@SHROOM2	CAGE_peak_14_at_SHROOM2_5end	151bp_to_ENST00000452575,ENST00000540923,uc004csw.1_5end	entrezgene:357	HGNC:630	uniprot:C9IZC6,uniprot:B3KU73	ENST00000452575	SHROOM2	protein_coding	150	0	0	1	0
chrX:9880892..9880918,+	1	-1.06311	0.028938	0.121204	p9@SHROOM2	CAGE_peak_9_at_SHROOM2_5end	169bp_to_ENST00000452575,ENST00000540923,uc004csw.1_5end	entrezgene:357	HGNC:630	uniprot:C9IZC6,uniprot:B3KU73	ENST00000452575	SHROOM2	protein_coding	168	0	0	1	0
chrX:9880920..9880929,+	1	-1.73703	0.011725	0.0598995	p22@SHROOM2	CAGE_peak_22_at_SHROOM2_5end	197bp_to_ENST00000452575,ENST00000540923,uc004csw.1_5end	entrezgene:357	HGNC:630	uniprot:C9IZC6,uniprot:B3KU73	ENST00000452575	SHROOM2	protein_coding	196	0	0	1	0
chrX:9881014..9881038,+	1	0.676308	0.0229061	0.0902878	p12@SHROOM2	CAGE_peak_12_at_SHROOM2_5end	291bp_to_ENST00000452575,ENST00000540923,uc004csw.1_5end	entrezgene:357	HGNC:630	uniprot:C9IZC6,uniprot:B3KU73	ENST00000452575	SHROOM2	protein_coding	290	0	0	1	0
chrX:9881045..9881073,+	1	-0.558746	0.0203838	0.166709	p7@SHROOM2	CAGE_peak_7_at_SHROOM2_5end	322bp_to_ENST00000452575,ENST00000540923,uc004csw.1_5end	entrezgene:357	HGNC:630	uniprot:C9IZC6,uniprot:B3KU73	ENST00000452575	SHROOM2	protein_coding	321	0	0	1	0
chrX:9972103..9972124,+	1	-1.87872	0.00800991	0.0167686	p@chrX:9972103..9972124,+	CAGE_peak_at_chrX:9972103..9972124,+	NA	NA	NA	NA	ENST00000380861	WWC3	protein_coding	11477	0	0	1	0
chrX:9983266..9983320,+	1	1.70652	14.6885	14.5247	p1@WWC3	CAGE_peak_1_at_WWC3_5end	-281bp_to_ENST00000380861_5end	entrezgene:55841	HGNC:29237	uniprot:Q9ULE0	ENST00000380861	WWC3	protein_coding	281	1	0	1	0
chrX:10066426..10066458,+	1	3.47516	0.497427	0.173618	p2@WWC3	CAGE_peak_2_at_WWC3_5end	0bp_to_AK301129_5end	entrezgene:55841	HGNC:29237	uniprot:B4DVL0	ENST00000454666	WWC3	protein_coding	34926	0	0	1	0
chrX:10079793..10079796,-	1	1.52531	0.0353018	0.00741545	p@chrX:10079793..10079796,-	CAGE_peak_at_chrX:10079793..10079796,-	NA	NA	NA	NA	ENST00000430057	WWC3-AS1	antisense	73098	0	0	1	0
chrX:10124899..10124906,-	1	-0.50672	0.0548266	0.0720103	p@chrX:10124899..10124906,-	CAGE_peak_at_chrX:10124899..10124906,-	NA	NA	NA	NA	ENST00000410201	AC003666.1	miRNA	59832	0	0	1	0
chrX:10124977..10125036,+	1	0.534385	1.06031	1.62242	p2@CLCN4	CAGE_peak_2_at_CLCN4_5end	0bp_to_ENST00000380833,NM_001830,uc004csy.3_5end	entrezgene:1183	HGNC:2022	uniprot:P51793,uniprot:A1L3U1	ENST00000380833	CLCN4	protein_coding	0	0	1	1	0
chrX:10125040..10125059,+	1	-0.100929	0.238536	0.431502	p3@CLCN4	CAGE_peak_3_at_CLCN4_5end	16bp_to_ENST00000380833_5end	entrezgene:1183	HGNC:2022	uniprot:P51793	ENST00000380833	CLCN4	protein_coding	15	0	1	1	0
chrX:10126304..10126343,+	1	-1.15988	0.00534984	0.0176539	p8@CLCN4	CAGE_peak_8_at_CLCN4_5end	0bp_to_uc011mid.1_5end	entrezgene:1183	HGNC:2022	NA	ENST00000380829	CLCN4	protein_coding	144	1	0	1	0
chrX:10126492..10126562,+	1	0.344781	1.50414	4.76163	p1@CLCN4	CAGE_peak_1_at_CLCN4_5end	0bp_to_ENST00000421085_5end	entrezgene:1183	HGNC:2022	uniprot:B7Z5Z4	ENST00000421085	CLCN4	protein_coding	0	1	1	1	0
chrX:10129292..10129306,+	1	0.954395	0.0637908	0.00318908	p@chrX:10129292..10129306,+	CAGE_peak_at_chrX:10129292..10129306,+	NA	NA	NA	NA	ENST00000454850	CLCN4	protein_coding	2719	0	0	1	0
chrX:10129315..10129321,+	1	1.03654	0.020616	0	p@chrX:10129315..10129321,+	CAGE_peak_at_chrX:10129315..10129321,+	NA	NA	NA	NA	ENST00000454850	CLCN4	protein_coding	2742	0	0	1	0
chrX:10129363..10129369,+	1	1.10535	0.0274454	0.000418391	p@chrX:10129363..10129369,+	CAGE_peak_at_chrX:10129363..10129369,+	NA	NA	NA	NA	ENST00000454850	CLCN4	protein_coding	2790	0	0	1	0
chrX:10204777..10204783,+	1	0.229266	0.0669717	0.122222	p@chrX:10204777..10204783,+	CAGE_peak_at_chrX:10204777..10204783,+	NA	NA	NA	NA	ENST00000454113	RP6-1O2.1	lincRNA	5595	0	0	1	0
chrX:10544929..10544941,-	1	-1.24755	0.0967458	0.1239	p14@MID1	CAGE_peak_14_at_MID1_5end	15bp_to_NM_001193277_5end	entrezgene:4281	HGNC:7095	uniprot:O15344	ENST00000380779	MID1	protein_coding	53	0	1	1	0
chrX:10544942..10544977,-	1	-1.77118	0.90274	1.12652	p5@MID1	CAGE_peak_5_at_MID1_5end	0bp_to_NM_001193277,uc004cte.3_5end	entrezgene:4281	HGNC:7095	uniprot:O15344	ENST00000380779	MID1	protein_coding	17	0	1	1	0
chrX:10588440..10588451,-	1	0.549187	0.143448	0.123311	p10@MID1	CAGE_peak_10_at_MID1_5end	7bp_to_ENST00000380782_5end	entrezgene:4281	HGNC:7095	NA	ENST00000380782	MID1	protein_coding	7	1	1	1	0
chrX:10588464..10588482,-	1	-0.174708	0.265047	0.258974	p7@MID1	CAGE_peak_7_at_MID1_5end	-5bp_to_ENST00000380782_5end	entrezgene:4281	HGNC:7095	NA	ENST00000380782	MID1	protein_coding	4	1	1	1	0
chrX:10588502..10588513,-	1	-0.906397	0.221135	0.237479	p9@MID1	CAGE_peak_9_at_MID1_5end	-43bp_to_ENST00000380782_5end	entrezgene:4281	HGNC:7095	NA	ENST00000380782	MID1	protein_coding	42	0	1	1	0
chrX:10588516..10588552,-	1	1.07144	3.0005	2.79718	p2@MID1	CAGE_peak_2_at_MID1_5end	-57bp_to_ENST00000380782_5end	entrezgene:4281	HGNC:7095	NA	ENST00000380782	MID1	protein_coding	56	0	1	1	0
chrX:10588574..10588594,-	1	1.16818	2.04293	1.97824	p3@MID1	CAGE_peak_3_at_MID1_5end	30bp_to_ENST00000423614_5end	entrezgene:4281	HGNC:7095	uniprot:C9JZJ7	ENST00000423614	MID1	protein_coding	30	0	1	1	0
chrX:10588595..10588634,-	1	0.525952	4.41774	4.57054	p1@MID1	CAGE_peak_1_at_MID1_5end	0bp_to_ENST00000423614_5end	entrezgene:4281	HGNC:7095	uniprot:C9JZJ7	ENST00000423614	MID1	protein_coding	0	0	1	1	0
chrX:10626465..10626467,-	1	0.0435133	0.099593	0.140684	p@chrX:10626465..10626467,-	CAGE_peak_at_chrX:10626465..10626467,-	NA	NA	NA	NA	ENST00000413894	MID1	protein_coding	19259	0	0	1	0
chrX:10644728..10644748,-	1	-0.882804	0.015298	0.0820857	p@chrX:10644728..10644748,-	CAGE_peak_at_chrX:10644728..10644748,-	NA	NA	NA	NA	ENST00000413894	MID1	protein_coding	978	0	1	1	0
chrX:10645578..10645591,-	1	0.336325	0.0317916	0.104397	p15@MID1	CAGE_peak_15_at_MID1_5end	135bp_to_ENST00000413894_5end	entrezgene:4281	HGNC:7095	uniprot:C9J453	ENST00000413894	MID1	protein_coding	135	0	1	1	0
chrX:10645724..10645735,-	1	0.500407	0.0646777	0.117074	p12@MID1	CAGE_peak_12_at_MID1_5end	0bp_to_ENST00000413894_5end	entrezgene:4281	HGNC:7095	uniprot:C9J453	ENST00000413894	MID1	protein_coding	0	0	0	1	0
chrX:10645773..10645795,-	1	-0.142329	0.0409088	0.13683	p13@MID1	CAGE_peak_13_at_MID1_5end	0bp_to_ENST00000453318,NM_001098624,uc004ctk.3,uc011mie.1_5end	entrezgene:4281	HGNC:7095	uniprot:O15344	ENST00000453318	MID1	protein_coding	0	0	1	1	0
chrX:10851763..10851782,-	1	-2.22555	0.837411	1.52301	p4@MID1	CAGE_peak_4_at_MID1_5end	0bp_to_ENST00000380787_5end	entrezgene:4281	HGNC:7095	uniprot:O15344	ENST00000380787	MID1	protein_coding	0	0	1	1	0
chrX:10851792..10851820,-	1	-1.35574	0.671667	0.985496	p6@MID1	CAGE_peak_6_at_MID1_5end	0bp_to_NM_033290,uc004cti.3,uc004ctj.3_5end	entrezgene:4281	HGNC:7095	uniprot:O15344	ENST00000380787	MID1	protein_coding	18	0	1	1	0
chrX:10851823..10851849,-	1	-0.694077	0.256159	0.368532	p8@MID1	CAGE_peak_8_at_MID1_5end	-14bp_to_NM_033290,uc004cti.3,uc004ctj.3_5end	entrezgene:4281	HGNC:7095	uniprot:O15344	ENST00000380787	MID1	protein_coding	49	0	1	1	0
chrX:10852011..10852021,-	1	-0.454043	0.0181571	0.0175481	p27@MID1	CAGE_peak_27_at_MID1_5end	-202bp_to_NM_033290,uc004cti.3,uc004ctj.3_5end	entrezgene:4281	HGNC:7095	uniprot:O15344	ENST00000380787	MID1	protein_coding	237	0	1	1	0
chrX:11129245..11129273,-	1	1.04381	0.696414	0.56719	p1@ENST00000433747,p1@uc004cui.1	CAGE_peak_1_at_ENST00000433747_5end,CAGE_peak_1_at_uc004cui.1_5end	0bp_to_ENST00000433747,uc004cui.1_5end	NA	NA	NA	ENST00000608916	RP11-120D5.1	lincRNA	0	0	0	1	0
chrX:11129575..11129592,+	1	1.07907	0.502103	0.343449	p2@HCCS	CAGE_peak_2_at_HCCS_5end	90bp_to_ENST00000380762_5end	entrezgene:3052	HGNC:4837	uniprot:P53701	ENST00000380762	HCCS	protein_coding	89	1	0	1	0
chrX:11141000..11141003,+	1	-0.573294	0.584424	0.667544	p@chrX:11141000..11141003,+	CAGE_peak_at_chrX:11141000..11141003,+	NA	NA	NA	NA	ENST00000380762	HCCS	protein_coding	11514	0	0	1	0
chrX:11153467..11153471,+	1	-1.3531	0.0143568	0.0185837	p@chrX:11153467..11153471,+	CAGE_peak_at_chrX:11153467..11153471,+	NA	NA	NA	NA	ENST00000380762	HCCS	protein_coding	23981	0	0	1	0
chrX:11283847..11283883,-	1	0.879753	0.101265	0.0851702	p7@ARHGAP6	CAGE_peak_7_at_ARHGAP6_5end	211bp_to_ENST00000303025,NM_013423,uc004cum.1_5end	entrezgene:395	HGNC:676	uniprot:O43182	ENST00000303025	ARHGAP6	protein_coding	211	0	0	1	0
chrX:11284012..11284023,-	1	1.17127	0.0584303	0.0187314	p16@ARHGAP6	CAGE_peak_16_at_ARHGAP6_5end	71bp_to_ENST00000303025,NM_013423,uc004cum.1_5end	entrezgene:395	HGNC:676	uniprot:O43182	ENST00000303025	ARHGAP6	protein_coding	71	0	1	1	0
chrX:11289165..11289191,-	1	1.56947	0.0264098	0.000670965	p@chrX:11289165..11289191,-	CAGE_peak_at_chrX:11289165..11289191,-	NA	NA	NA	NA	ENST00000534860	ARHGAP6	protein_coding	5040	0	0	1	0
chrX:11308608..11308610,-	1	-0.403266	0.0262082	0.0235483	p22@ARHGAP6	CAGE_peak_22_at_ARHGAP6_5end	-10bp_to_ENST00000380717,uc010neb.1_5end	entrezgene:395	HGNC:676	uniprot:O43182	ENST00000380717	ARHGAP6	protein_coding	9	0	0	1	0
chrX:11327532..11327554,-	1	1.21442	0.103906	0.0227278	p@chrX:11327532..11327554,-	CAGE_peak_at_chrX:11327532..11327554,-	NA	NA	NA	NA	ENST00000580117	MIR548AX	miRNA	9251	0	1	1	0
chrX:11359728..11359776,+	1	1.04161	0.11594	0.048598	p@chrX:11359728..11359776,+	CAGE_peak_at_chrX:11359728..11359776,+	NA	NA	NA	NA	ENST00000380714	AMELX	protein_coding	48194	0	1	1	0
chrX:11418560..11418569,-	1	0.964057	0.0428794	0.0279273	p@chrX:11418560..11418569,-	CAGE_peak_at_chrX:11418560..11418569,-	NA	NA	NA	NA	ENST00000380736	ARHGAP6	protein_coding	27323	0	0	1	0
chrX:11446012..11446023,-	1	-2.06276	0.0355899	0.10552	p10@ARHGAP6	CAGE_peak_10_at_ARHGAP6_5end	-119bp_to_ENST00000380736,uc004cun.1_5end	entrezgene:395	HGNC:676	NA	ENST00000380736	ARHGAP6	protein_coding	118	1	1	1	0
chrX:11460430..11460434,-	1	0.800503	0.0400366	0.0177224	p@chrX:11460430..11460434,-	CAGE_peak_at_chrX:11460430..11460434,-	NA	NA	NA	NA	ENST00000380736	ARHGAP6	protein_coding	14536	0	0	1	0
chrX:11502792..11502801,-	1	1.12492	0.027382	0.0112409	p@chrX:11502792..11502801,-	CAGE_peak_at_chrX:11502792..11502801,-	NA	NA	NA	NA	ENST00000380736	ARHGAP6	protein_coding	56898	0	0	1	0
chrX:11502822..11502831,-	1	1.081	0.0265521	0.00885064	p@chrX:11502822..11502831,-	CAGE_peak_at_chrX:11502822..11502831,-	NA	NA	NA	NA	ENST00000380736	ARHGAP6	protein_coding	56928	0	0	1	0
chrX:11682523..11682558,-	1	-0.351966	0.0137236	0.0101355	p26@ARHGAP6	CAGE_peak_26_at_ARHGAP6_5end	421bp_to_BC150635_5end	entrezgene:395	HGNC:676	uniprot:O43182	ENST00000380732	ARHGAP6	protein_coding	389	1	1	1	0
chrX:11682587..11682597,-	1	-0.508427	0.017232	0.0163891	p25@ARHGAP6	CAGE_peak_25_at_ARHGAP6_5end	382bp_to_BC150635_5end	entrezgene:395	HGNC:676	uniprot:O43182	ENST00000380732	ARHGAP6	protein_coding	350	1	1	1	0
chrX:11683221..11683257,-	1	0.532092	0.23983	0.265972	p3@ARHGAP6	CAGE_peak_3_at_ARHGAP6_5end	-18bp_to_ENST00000489330_5end	entrezgene:395	HGNC:676	NA	ENST00000489330	ARHGAP6	retained_intron	17	1	0	1	0
chrX:11684010..11684026,-	1	-0.0207696	0.0854382	0.0800644	p9@ARHGAP6	CAGE_peak_9_at_ARHGAP6_5end	-189bp_to_ENST00000337414,ENST00000380718,ENST00000495242,NM_006125,NM_013427,uc004cuo.1,uc004cup.1,uc004cur.1_5end	entrezgene:395	HGNC:676	uniprot:O43182,uniprot:Q59HG6	ENST00000337414	ARHGAP6	protein_coding	188	1	0	1	0
chrX:11684027..11684051,-	1	-1.46728	0.211243	0.298578	p2@ARHGAP6	CAGE_peak_2_at_ARHGAP6_5end	-206bp_to_ENST00000337414,ENST00000380718,ENST00000495242,NM_006125,NM_013427,uc004cuo.1,uc004cup.1,uc004cur.1_5end	entrezgene:395	HGNC:676	uniprot:O43182,uniprot:Q59HG6	ENST00000337414	ARHGAP6	protein_coding	205	1	1	1	0
chrX:11750805..11750811,+	1	-0.818272	0.00747318	0.0141712	p@chrX:11750805..11750811,+	CAGE_peak_at_chrX:11750805..11750811,+	NA	NA	NA	NA	ENST00000312196	MSL3	protein_coding	25466	0	0	1	0
chrX:11775906..11775919,+	1	-1.82648	0.160343	0.23863	p8@MSL3	CAGE_peak_8_at_MSL3_5end	-358bp_to_ENST00000312196,NM_078628,NM_078629,uc004cuv.1,uc004cuw.2,uc004cux.2,uc011mig.1_5end	entrezgene:10943	HGNC:7370	uniprot:Q8N5Y2,uniprot:A6NHW8	ENST00000312196	MSL3	protein_coding	358	1	0	1	0
chrX:11776426..11776442,+	1	-0.185274	0.518529	0.415007	p5@MSL3	CAGE_peak_5_at_MSL3_5end	16bp_to_ENST00000361672_5end	entrezgene:10943	HGNC:7370	uniprot:B7Z227	ENST00000361672	MSL3	protein_coding	15	1	1	1	0
chrX:11776810..11776821,+	1	2.21193	0.114939	0.0276799	p17@MSL3	CAGE_peak_17_at_MSL3_5end	82bp_to_ENST00000398527,uc011mih.1_5end	entrezgene:10943	HGNC:7370	uniprot:B4DUV8	ENST00000398527	MSL3	protein_coding	81	1	0	1	0
chrX:11777758..11777795,+	1	-2.51279	2.04393	1.94268	p3@MSL3	CAGE_peak_3_at_MSL3_5end	0bp_to_ENST00000478462,uc004cuy.2_5end	entrezgene:10943	HGNC:7370	NA	ENST00000478462	MSL3	retained_intron	0	0	0	1	0
chrX:11778090..11778099,+	1	-2.84524	0.00758722	0.0261881	p26@MSL3	CAGE_peak_26_at_MSL3_5end	-62bp_to_ENST00000482871_5end	entrezgene:10943	HGNC:7370	NA	ENST00000482871	MSL3	retained_intron	62	0	0	1	0
chrX:11778155..11778177,+	1	-2.85825	0.154102	0.261597	p7@MSL3	CAGE_peak_7_at_MSL3_5end	0bp_to_ENST00000482871_5end	entrezgene:10943	HGNC:7370	NA	ENST00000482871	MSL3	retained_intron	0	0	0	1	0
chrX:11778206..11778217,+	1	-1.04715	0.119499	0.100134	p11@MSL3	CAGE_peak_11_at_MSL3_5end	-39bp_to_ENST00000473806_5end	entrezgene:10943	HGNC:7370	NA	ENST00000473806	MSL3	processed_transcript	39	0	0	1	0
chrX:11778228..11778347,+	1	2.13892	4.60933	2.09679	p2@MSL3	CAGE_peak_2_at_MSL3_5end	0bp_to_ENST00000473806,ENST00000483645,ENST00000494268,uc011mii.1_5end	entrezgene:10943	HGNC:7370	NA	ENST00000494268	MSL3	retained_intron	0	0	0	1	0
chrX:11778510..11778522,+	1	-1.85205	0.0382566	0.0539378	p19@MSL3	CAGE_peak_19_at_MSL3_5end	-71bp_to_ENST00000487782_5end	entrezgene:10943	HGNC:7370	NA	ENST00000494268	MSL3	retained_intron	168	0	1	1	0
chrX:11779376..11779389,+	1	-2.60876	0.00235024	0.023655	p@chrX:11779376..11779389,+	CAGE_peak_at_chrX:11779376..11779389,+	NA	NA	NA	NA	ENST00000494268	MSL3	retained_intron	1034	0	0	1	0
chrX:11779410..11779419,+	1	-1.89797	0.00315158	0.0100674	p@chrX:11779410..11779419,+	CAGE_peak_at_chrX:11779410..11779419,+	NA	NA	NA	NA	ENST00000494268	MSL3	retained_intron	1068	0	0	1	0
chrX:11779605..11779628,+	1	-1.64546	0.0473307	0.0618092	p@chrX:11779605..11779628,+	CAGE_peak_at_chrX:11779605..11779628,+	NA	NA	NA	NA	ENST00000494268	MSL3	retained_intron	1263	0	0	1	0
chrX:11810992..11811001,+	1	-3.13866	0.0051604	0.0232018	p@chrX:11810992..11811001,+	CAGE_peak_at_chrX:11810992..11811001,+	NA	NA	NA	NA	ENST00000473380	MSL3	retained_intron	24559	0	0	1	0
chrX:11895877..11895888,+	1	-1.36176	0.00291885	0.0528833	p@chrX:11895877..11895888,+	CAGE_peak_at_chrX:11895877..11895888,+	NA	NA	NA	NA	ENST00000473380	MSL3	retained_intron	109444	0	1	1	0
chrX:11895952..11895974,+	1	-0.521844	0.024852	0.153663	p@chrX:11895952..11895974,+	CAGE_peak_at_chrX:11895952..11895974,+	NA	NA	NA	NA	ENST00000473380	MSL3	retained_intron	109519	0	1	1	0
chrX:12083655..12083665,+	1	0.0995176	0.00647646	0.0320155	p@chrX:12083655..12083665,+	CAGE_peak_at_chrX:12083655..12083665,+	NA	NA	NA	NA	ENST00000380682	FRMPD4	protein_coding	72919	0	0	1	0
chrX:12155527..12155566,+	1	0.912646	0.0448708	0.212467	p@chrX:12155527..12155566,+	CAGE_peak_at_chrX:12155527..12155566,+	NA	NA	NA	NA	ENST00000380682	FRMPD4	protein_coding	1018	0	0	1	0
chrX:12155578..12155611,+	1	0.461324	0.020319	0.129954	p@chrX:12155578..12155611,+	CAGE_peak_at_chrX:12155578..12155611,+	NA	NA	NA	NA	ENST00000380682	FRMPD4	protein_coding	973	0	1	1	0
chrX:12156567..12156576,+	1	0.821153	0.016527	0.065362	p8@FRMPD4	CAGE_peak_8_at_FRMPD4_5end	-8bp_to_ENST00000380682,NM_014728,uc004cuz.1,uc011mij.1_5end	entrezgene:9758	HGNC:29007	uniprot:Q14CM0	ENST00000380682	FRMPD4	protein_coding	8	0	1	1	0
chrX:12156582..12156603,+	1	0.604562	0.146046	0.46528	p2@FRMPD4	CAGE_peak_2_at_FRMPD4_5end	0bp_to_ENST00000380682,NM_014728,uc004cuz.1,uc011mij.1_5end	entrezgene:9758	HGNC:29007	uniprot:Q14CM0	ENST00000380682	FRMPD4	protein_coding	0	0	1	1	0
chrX:12156829..12156879,+	1	0.115019	0.29103	0.406695	p1@FRMPD4	CAGE_peak_1_at_FRMPD4_5end	244bp_to_ENST00000380682,NM_014728,uc004cuz.1,uc011mij.1_5end	entrezgene:9758	HGNC:29007	uniprot:Q14CM0	ENST00000380682	FRMPD4	protein_coding	243	1	1	1	0
chrX:12156955..12156981,+	1	1.22875	0.194083	0.240584	p4@FRMPD4	CAGE_peak_4_at_FRMPD4_5end	370bp_to_ENST00000380682,NM_014728,uc004cuz.1,uc011mij.1_5end	entrezgene:9758	HGNC:29007	uniprot:Q14CM0	ENST00000380682	FRMPD4	protein_coding	369	1	0	1	0
chrX:12156987..12157010,+	1	0.765813	0.223276	0.263942	p3@FRMPD4	CAGE_peak_3_at_FRMPD4_5end	402bp_to_ENST00000380682,NM_014728,uc004cuz.1,uc011mij.1_5end	entrezgene:9758	HGNC:29007	uniprot:Q14CM0	ENST00000380682	FRMPD4	protein_coding	401	1	0	1	0
chrX:12513079..12513091,+	1	-1.99461	0.0179063	0.0547	p@chrX:12513079..12513091,+	CAGE_peak_at_chrX:12513079..12513091,+	NA	NA	NA	NA	ENST00000380663	PRPS2	protein_coding	296382	0	1	1	0
chrX:12841450..12841454,+	1	-0.121155	3.47995	3.29284	p@chrX:12841450..12841454,+	CAGE_peak_at_chrX:12841450..12841454,+	NA	NA	NA	NA	ENST00000457574	PSMA6P2	processed_pseudogene	2504	0	0	1	0
chrX:12884985..12885009,+	1	-1.83414	0.0364169	0.0527785	p6@TLR7	CAGE_peak_6_at_TLR7_5end	-192bp_to_ENST00000380659,NM_016562,uc004cvc.2_5end	entrezgene:51284	HGNC:15631	uniprot:Q9NYK1,uniprot:B2R9N9	ENST00000380659	TLR7	protein_coding	192	0	0	1	0
chrX:12885112..12885119,+	1	-1.61277	0.132039	0.202304	p4@TLR7	CAGE_peak_4_at_TLR7_5end	-82bp_to_ENST00000380659,NM_016562,uc004cvc.2_5end	entrezgene:51284	HGNC:15631	uniprot:Q9NYK1,uniprot:B2R9N9	ENST00000380659	TLR7	protein_coding	82	0	0	1	0
chrX:12885123..12885132,+	1	-1.21153	0.16909	0.214385	p3@TLR7	CAGE_peak_3_at_TLR7_5end	-69bp_to_ENST00000380659,NM_016562,uc004cvc.2_5end	entrezgene:51284	HGNC:15631	uniprot:Q9NYK1,uniprot:B2R9N9	ENST00000380659	TLR7	protein_coding	69	0	0	1	0
chrX:12885151..12885170,+	1	-1.86672	0.379949	0.690376	p2@TLR7	CAGE_peak_2_at_TLR7_5end	-31bp_to_ENST00000380659,NM_016562,uc004cvc.2_5end	entrezgene:51284	HGNC:15631	uniprot:Q9NYK1,uniprot:B2R9N9	ENST00000380659	TLR7	protein_coding	31	0	0	1	0
chrX:12885183..12885200,+	1	-1.33614	2.70755	4.73868	p1@TLR7	CAGE_peak_1_at_TLR7_5end	-1bp_to_ENST00000380659,NM_016562,uc004cvc.2_5end	entrezgene:51284	HGNC:15631	uniprot:Q9NYK1,uniprot:B2R9N9	ENST00000380659	TLR7	protein_coding	1	0	0	1	0
chrX:12924732..12924745,+	1	1.87331	10.5841	5.8266	p1@TLR8	CAGE_peak_1_at_TLR8_5end	0bp_to_ENST00000218032,NM_138636_5end	entrezgene:51311	HGNC:15632	uniprot:Q9NR97	ENST00000218032	TLR8	protein_coding	0	0	0	1	0
chrX:12924771..12924776,+	1	1.45178	0.877984	0.559775	p2@TLR8	CAGE_peak_2_at_TLR8_5end	13bp_to_ENST00000311912,uc004cvd.2,uc004cve.2_5end	entrezgene:51311	HGNC:15632	uniprot:D1CS70	ENST00000311912	TLR8	protein_coding	12	0	0	1	0
chrX:12968320..12968329,-	1	3.60674	1.80239	0.278089	p@chrX:12968320..12968329,-	CAGE_peak_at_chrX:12968320..12968329,-	NA	NA	NA	NA	ENST00000451564	TLR8-AS1	antisense	41867	0	0	1	0
chrX:12969490..12969506,-	1	2.54243	0.115994	0.00757341	p@chrX:12969490..12969506,-	CAGE_peak_at_chrX:12969490..12969506,-	NA	NA	NA	NA	ENST00000451564	TLR8-AS1	antisense	43037	0	0	1	0
chrX:12974373..12974384,-	1	3.11135	0.342106	0.0395081	p@chrX:12974373..12974384,-	CAGE_peak_at_chrX:12974373..12974384,-	NA	NA	NA	NA	ENST00000451564	TLR8-AS1	antisense	47920	0	0	1	0
chrX:12989627..12989651,+	1	0.910829	0.116904	0.0425271	p@chrX:12989627..12989651,+	CAGE_peak_at_chrX:12989627..12989651,+	NA	NA	NA	NA	ENST00000451311	TMSB4X	protein_coding	3575	0	0	1	0
chrX:12989653..12989663,+	1	0.0431225	0.0290352	0.0142156	p@chrX:12989653..12989663,+	CAGE_peak_at_chrX:12989653..12989663,+	NA	NA	NA	NA	ENST00000451311	TMSB4X	protein_coding	3563	0	0	1	0
chrX:12990017..12990050,+	1	2.58894	0.248382	0.0778953	p@chrX:12990017..12990050,+	CAGE_peak_at_chrX:12990017..12990050,+	NA	NA	NA	NA	ENST00000451311	TMSB4X	protein_coding	3176	0	0	1	0
chrX:12991678..12991690,-	1	2.70072	0.370941	0.0394289	p@chrX:12991678..12991690,-	CAGE_peak_at_chrX:12991678..12991690,-	NA	NA	NA	NA	ENST00000451564	TLR8-AS1	antisense	65225	0	0	1	0
chrX:12991958..12991963,+	1	1.05641	0.144759	0.0522835	p@chrX:12991958..12991963,+	CAGE_peak_at_chrX:12991958..12991963,+	NA	NA	NA	NA	ENST00000451311	TMSB4X	protein_coding	1263	0	0	1	0
chrX:12992006..12992010,+	1	2.24902	1.6222	0.326259	p@chrX:12992006..12992010,+	CAGE_peak_at_chrX:12992006..12992010,+	NA	NA	NA	NA	ENST00000451311	TMSB4X	protein_coding	1216	0	0	1	0
chrX:12992164..12992169,+	1	2.1537	0.0934952	0.0149227	p@chrX:12992164..12992169,+	CAGE_peak_at_chrX:12992164..12992169,+	NA	NA	NA	NA	ENST00000451311	TMSB4X	protein_coding	1057	0	0	1	0
chrX:12992490..12992495,+	1	1.85908	0.178523	0.0338071	p@chrX:12992490..12992495,+	CAGE_peak_at_chrX:12992490..12992495,+	NA	NA	NA	NA	ENST00000451311	TMSB4X	protein_coding	731	0	0	1	0
chrX:12993121..12993132,+	1	-1.11638	0.328834	0.375486	p5@TMSL3	CAGE_peak_5_at_TMSL3_5end	-92bp_to_uc004cvf.2_5end	entrezgene:7117	HGNC:11885	NA	ENST00000451311	TMSB4X	protein_coding	94	1	0	1	0
chrX:12993202..12993239,+	1	-0.95129	16.9858	17.3294	p1@TMSB4X,p1@TMSL3	CAGE_peak_1_at_TMSB4X_5end,CAGE_peak_1_at_TMSL3_5end	0bp_to_ENST00000380636,ENST00000451311,NM_021109,uc004cvf.2_5end	entrezgene:7114,entrezgene:7117	HGNC:11881,HGNC:11885	uniprot:P62328,uniprot:A2VCK8,uniprot:Q0P5T0	ENST00000380636	TMSB4X	protein_coding	0	1	0	1	0
chrX:12993240..12993270,+	1	-0.395648	5.70419	5.89366	p3@TMSB4X	CAGE_peak_3_at_TMSB4X_5end	11bp_to_ENST00000380636_5end	entrezgene:7114	HGNC:11881	uniprot:P62328	ENST00000380636	TMSB4X	protein_coding	10	1	0	1	0
chrX:12993336..12993348,+	1	-0.186433	0.756494	0.827737	p7@TMSB4X	CAGE_peak_7_at_TMSB4X_5end	-14bp_to_ENST00000380635_5end	entrezgene:7114	HGNC:11881	uniprot:P62328	ENST00000380635	TMSB4X	protein_coding	14	1	0	1	0
chrX:12994220..12994275,+	1	-1.27992	4.75374	3.60488	p4@TMSB4X	CAGE_peak_4_at_TMSB4X_5end	-88bp_to_BC104464,BC104465_5end	entrezgene:7114	HGNC:11881	uniprot:A2VCK8	ENST00000380633	TMSB4X	protein_coding	442	1	0	1	0
chrX:12994281..12994313,+	1	-0.390715	7.29749	4.72408	p2@TMSB4X	CAGE_peak_2_at_TMSB4X_5end	-50bp_to_BC104464,BC104465_5end	entrezgene:7114	HGNC:11881	uniprot:A2VCK8	ENST00000380633	TMSB4X	protein_coding	503	1	0	1	0
chrX:12994319..12994326,+	1	0.134423	0.486068	0.380931	p8@TMSB4X	CAGE_peak_8_at_TMSB4X_5end	-37bp_to_BC104464,BC104465_5end	entrezgene:7114	HGNC:11881	uniprot:A2VCK8	ENST00000380633	TMSB4X	protein_coding	541	1	0	1	0
chrX:12994880..12994894,+	1	1.5842	1.93759	1.30062	p6@TMSB4X	CAGE_peak_6_at_TMSB4X_5end	-27bp_to_M11948_5end	entrezgene:7114	HGNC:11881	NA	ENST00000380633	TMSB4X	protein_coding	1102	0	0	1	0
chrX:12995078..12995108,+	1	-2.01599	2.2432	2.44026	p5@TMSB4X	CAGE_peak_5_at_TMSB4X_5end	156bp_to_M11948_5end	entrezgene:7114	HGNC:11881	NA	ENST00000380633	TMSB4X	protein_coding	1300	0	1	1	0
chrX:12996552..12996576,+	1	3.25954	0.247604	0.0537876	p@chrX:12996552..12996576,+	CAGE_peak_at_chrX:12996552..12996576,+	NA	NA	NA	NA	ENST00000380633	TMSB4X	protein_coding	2774	0	0	1	0
chrX:13002969..13002973,-	1	-0.905505	0.0322682	0.0359685	p@chrX:13002969..13002973,-	CAGE_peak_at_chrX:13002969..13002973,-	NA	NA	NA	NA	ENST00000438997	FAM9C	protein_coding	58333	0	0	1	0
chrX:13023985..13024011,+	1	-0.493783	0.133049	0.133114	p@chrX:13023985..13024011,+	CAGE_peak_at_chrX:13023985..13024011,+	NA	NA	NA	NA	ENST00000380633	TMSB4X	protein_coding	30207	0	1	1	0
chrX:13024034..13024045,+	1	-0.452635	0.0166265	0.0156705	p@chrX:13024034..13024045,+	CAGE_peak_at_chrX:13024034..13024045,+	NA	NA	NA	NA	ENST00000380633	TMSB4X	protein_coding	30256	0	1	1	0
chrX:13062697..13062745,-	1	0.640566	1.85007	2.42796	p1@FAM9C	CAGE_peak_1_at_FAM9C_5end	0bp_to_ENST00000333995_5end	entrezgene:171484	HGNC:18405	uniprot:Q8IZT9	ENST00000333995	FAM9C	protein_coding	0	0	0	1	0
chrX:13062752..13062771,-	1	0.142313	0.0511283	0.0682746	p2@FAM9C	CAGE_peak_2_at_FAM9C_5end	28bp_to_ENST00000380625,ENST00000468287,uc004cvg.2,uc004cvh.1_5end	entrezgene:171484	HGNC:18405	uniprot:Q8IZT9	ENST00000380625	FAM9C	protein_coding	28	0	0	1	0
chrX:13062844..13062866,+	1	0.500242	0.0726742	0.0793912	p@chrX:13062844..13062866,+	CAGE_peak_at_chrX:13062844..13062866,+	NA	NA	NA	NA	ENST00000568788	RP11-791M20.1	lincRNA	48912	0	0	1	0
chrX:13103859..13103868,+	1	1.91552	0.110604	0.0333579	p@chrX:13103859..13103868,+	CAGE_peak_at_chrX:13103859..13103868,+	NA	NA	NA	NA	ENST00000568788	RP11-791M20.1	lincRNA	7910	0	0	1	0
chrX:13103882..13103892,+	1	2.24655	0.132746	0.0304579	p@chrX:13103882..13103892,+	CAGE_peak_at_chrX:13103882..13103892,+	NA	NA	NA	NA	ENST00000568788	RP11-791M20.1	lincRNA	7886	0	0	1	0
chrX:13105395..13105409,-	1	2.94903	0.144972	0.00888853	p@chrX:13105395..13105409,-	CAGE_peak_at_chrX:13105395..13105409,-	NA	NA	NA	NA	ENST00000542843	FAM9C	protein_coding	42593	0	1	1	0
chrX:13105644..13105658,+	1	3.40904	0.306402	0.0636478	p@chrX:13105644..13105658,+	CAGE_peak_at_chrX:13105644..13105658,+	NA	NA	NA	NA	ENST00000568788	RP11-791M20.1	lincRNA	6120	0	0	1	0
chrX:13108309..13108336,-	1	2.22796	0.517171	0.0716495	p@chrX:13108309..13108336,-	CAGE_peak_at_chrX:13108309..13108336,-	NA	NA	NA	NA	ENST00000542843	FAM9C	protein_coding	45507	0	0	1	0
chrX:13109237..13109259,-	1	1.63446	0.403283	0.115644	p@chrX:13109237..13109259,-	CAGE_peak_at_chrX:13109237..13109259,-	NA	NA	NA	NA	ENST00000542843	FAM9C	protein_coding	46435	0	1	1	0
chrX:13109306..13109321,-	1	1.86934	0.414835	0.112538	p@chrX:13109306..13109321,-	CAGE_peak_at_chrX:13109306..13109321,-	NA	NA	NA	NA	ENST00000542843	FAM9C	protein_coding	46504	0	0	1	0
chrX:13109324..13109353,-	1	2.88199	1.20894	0.207801	p@chrX:13109324..13109353,-	CAGE_peak_at_chrX:13109324..13109353,-	NA	NA	NA	NA	ENST00000542843	FAM9C	protein_coding	46522	0	1	1	0
chrX:13109537..13109557,+	1	2.45692	1.12237	0.238508	p@chrX:13109537..13109557,+	CAGE_peak_at_chrX:13109537..13109557,+	NA	NA	NA	NA	ENST00000568788	RP11-791M20.1	lincRNA	2221	0	0	1	0
chrX:13109689..13109694,+	1	1.59848	0.127923	0.0422336	p@chrX:13109689..13109694,+	CAGE_peak_at_chrX:13109689..13109694,+	NA	NA	NA	NA	ENST00000568788	RP11-791M20.1	lincRNA	2084	0	0	1	0
chrX:13110851..13110860,-	1	1.76642	0.0933078	0.018513	p@chrX:13110851..13110860,-	CAGE_peak_at_chrX:13110851..13110860,-	NA	NA	NA	NA	ENST00000542843	FAM9C	protein_coding	48049	0	0	1	0
chrX:13120110..13120130,+	1	1.19034	0.239758	0.0936282	p@chrX:13120110..13120130,+	CAGE_peak_at_chrX:13120110..13120130,+	NA	NA	NA	NA	ENST00000568788	RP11-791M20.1	lincRNA	8330	0	0	1	0
chrX:13129013..13129016,-	1	-1.93388	0.0170803	0.092097	p@chrX:13129013..13129016,-	CAGE_peak_at_chrX:13129013..13129016,-	NA	NA	NA	NA	ENST00000542843	FAM9C	protein_coding	66211	0	0	1	0
chrX:13309411..13309439,+	1	-2.19913	0.124337	0.363132	p@chrX:13309411..13309439,+	CAGE_peak_at_chrX:13309411..13309439,+	NA	NA	NA	NA	ENST00000431486	GS1-600G8.3	antisense	19331	0	0	1	0
chrX:13309441..13309454,+	1	-2.1555	0.0477316	0.139543	p@chrX:13309441..13309454,+	CAGE_peak_at_chrX:13309441..13309454,+	NA	NA	NA	NA	ENST00000431486	GS1-600G8.3	antisense	19316	0	0	1	0
chrX:13338168..13338172,-	1	1.08251	0.00507613	0	p1@ATXN3L	CAGE_peak_1_at_ATXN3L_5end	345bp_to_ENST00000380622,NM_001135995,uc010ned.2_5end	entrezgene:92552	HGNC:24173	uniprot:Q9H3M9,uniprot:B4DYC7	ENST00000380622	ATXN3L	protein_coding	345	0	0	1	0
chrX:13390461..13390482,+	1	-1.49929	0.093353	0.167828	p@chrX:13390461..13390482,+	CAGE_peak_at_chrX:13390461..13390482,+	NA	NA	NA	NA	ENST00000446964	RP11-1L9.1	lincRNA	4824	0	0	1	0
chrX:13397469..13397486,-	1	0.0781715	0.854478	0.763784	p2@GPX1P1	CAGE_peak_2_at_GPX1P1_5end	-10bp_to_ENST00000388829_5end	NA	HGNC:4560	NA	ENST00000388829	GPX1P1	processed_pseudogene	9	1	0	1	0
chrX:13397499..13397513,-	1	-2.34528	3.39787	3.77563	p1@GPX1P1	CAGE_peak_1_at_GPX1P1_5end	-40bp_to_ENST00000388829_5end	NA	HGNC:4560	NA	ENST00000388829	GPX1P1	processed_pseudogene	39	0	0	1	0
chrX:13492196..13492204,-	1	1.82702	0.0199036	0.0008687	p@chrX:13492196..13492204,-	CAGE_peak_at_chrX:13492196..13492204,-	NA	NA	NA	NA	ENST00000388829	GPX1P1	processed_pseudogene	94736	0	1	1	0
chrX:13587712..13587750,+	1	-1.82891	0.64988	1.79423	p1@EGFL6	CAGE_peak_1_at_EGFL6_5end	0bp_to_ENST00000361306,ENST00000380602,uc004cvi.2,uc004cvj.2_5end	entrezgene:25975	HGNC:3235	uniprot:Q8IUX8	ENST00000380602	EGFL6	protein_coding	0	1	0	1	0
chrX:13587763..13587774,+	1	-2.16978	0.030619	0.190918	p3@EGFL6	CAGE_peak_3_at_EGFL6_5end	22bp_to_ENST00000380602,uc004cvi.2,uc004cvj.2_5end	entrezgene:25975	HGNC:3235	NA	ENST00000380602	EGFL6	protein_coding	21	1	0	1	0
chrX:13587827..13587848,+	1	-1.98569	0.119865	0.459758	p2@EGFL6	CAGE_peak_2_at_EGFL6_5end	0bp_to_uc011mik.1_5end	entrezgene:25975	HGNC:3235	NA	ENST00000380602	EGFL6	protein_coding	85	1	0	1	0
chrX:13587851..13587860,+	1	-1.61623	0.0235659	0.0713233	p4@EGFL6	CAGE_peak_4_at_EGFL6_5end	5bp_to_uc011mik.1_5end	entrezgene:25975	HGNC:3235	NA	ENST00000380602	EGFL6	protein_coding	109	1	0	1	0
chrX:13671231..13671327,+	1	-0.304695	2.24676	2.23103	p1@TCEANC	CAGE_peak_1_at_TCEANC_5end	0bp_to_ENST00000314720,ENST00000490617,ENST00000544987,NM_152634,uc010neg.1_5end	entrezgene:170082	HGNC:28277	uniprot:Q8N8B7	ENST00000490617	TCEANC	processed_transcript	0	1	0	1	0
chrX:13687675..13687691,+	1	-2.33343	0.0102474	0.0164031	p@chrX:13687675..13687691,+	CAGE_peak_at_chrX:13687675..13687691,+	NA	NA	NA	NA	ENST00000463321	TCEANC	processed_transcript	3479	0	0	1	0
chrX:13752802..13752812,+	1	1.66002	0.161338	0.0868239	p4@OFD1	CAGE_peak_4_at_OFD1_5end	-19bp_to_ENST00000380550,NM_003611,uc004cvp.3,uc004cvq.3,uc004cvr.3,uc004cvs.3,uc004cvu.3,uc004cvv.3,uc010nen.2,uc011mil.1_5end	entrezgene:8481	HGNC:2567	uniprot:E9KL37,uniprot:O75665	ENST00000380550	OFD1	protein_coding	19	1	0	1	0
chrX:13753008..13753017,+	1	-1.58215	0.0681861	0.0603149	p6@OFD1	CAGE_peak_6_at_OFD1_5end	0bp_to_ENST00000543598_5end	entrezgene:8481	HGNC:2567	uniprot:F5H2Z4	ENST00000490265	OFD1	processed_transcript	127	1	0	1	0
chrX:13753037..13753054,+	1	-0.47385	0.113966	0.0818197	p5@OFD1	CAGE_peak_5_at_OFD1_5end	20bp_to_ENST00000543598_5end	entrezgene:8481	HGNC:2567	uniprot:F5H2Z4	ENST00000490265	OFD1	processed_transcript	156	1	0	1	0
chrX:13753239..13753275,+	1	-1.04961	0.754565	0.713286	p@chrX:13753239..13753275,+	CAGE_peak_at_chrX:13753239..13753275,+	NA	NA	NA	NA	ENST00000490265	OFD1	processed_transcript	358	1	1	1	0
chrX:13771036..13771045,+	1	-3.10554	0.00386722	0.0152728	p@chrX:13771036..13771045,+	CAGE_peak_at_chrX:13771036..13771045,+	NA	NA	NA	NA	ENST00000464463	OFD1	processed_transcript	7713	0	0	1	0
chrX:13778731..13778742,+	1	-1.36697	0.0638251	0.192595	p7@OFD1	CAGE_peak_7_at_OFD1_5end	-16bp_to_ENST00000464463_5end	entrezgene:8481	HGNC:2567	NA	ENST00000464463	OFD1	processed_transcript	16	0	0	1	0
chrX:13781851..13781861,+	1	-1.60141	0.0532228	0.395959	p@chrX:13781851..13781861,+	CAGE_peak_at_chrX:13781851..13781861,+	NA	NA	NA	NA	ENST00000464463	OFD1	processed_transcript	3091	0	0	1	0
chrX:13781884..13781927,+	1	-1.49176	0.297707	0.591223	p@chrX:13781884..13781927,+	CAGE_peak_at_chrX:13781884..13781927,+	NA	NA	NA	NA	ENST00000464463	OFD1	processed_transcript	3124	0	0	1	0
chrX:13789306..13789315,-	1	-1.31349	0	0.0532558	p@chrX:13789306..13789315,-	CAGE_peak_at_chrX:13789306..13789315,-	NA	NA	NA	NA	ENST00000472735	GPM6B	protein_coding	9808	0	1	1	0
chrX:13789649..13789660,-	1	-0.24828	0.0216666	0.116764	p@chrX:13789649..13789660,-	CAGE_peak_at_chrX:13789649..13789660,-	NA	NA	NA	NA	ENST00000472735	GPM6B	protein_coding	9463	0	1	1	0
chrX:13790327..13790360,-	1	-0.0357368	0.0429484	0.193982	p@chrX:13790327..13790360,-	CAGE_peak_at_chrX:13790327..13790360,-	NA	NA	NA	NA	ENST00000472735	GPM6B	protein_coding	8763	0	0	1	0
chrX:13790428..13790443,-	1	-1.43768	0.0212547	0.128924	p@chrX:13790428..13790443,-	CAGE_peak_at_chrX:13790428..13790443,-	NA	NA	NA	NA	ENST00000472735	GPM6B	protein_coding	8680	0	0	1	0
chrX:13790445..13790477,-	1	-1.88607	0.0385446	0.351039	p@chrX:13790445..13790477,-	CAGE_peak_at_chrX:13790445..13790477,-	NA	NA	NA	NA	ENST00000472735	GPM6B	protein_coding	8646	0	0	1	0
chrX:13790586..13790622,-	1	-1.00643	0.0943258	0.415893	p@chrX:13790586..13790622,-	CAGE_peak_at_chrX:13790586..13790622,-	NA	NA	NA	NA	ENST00000472735	GPM6B	protein_coding	8501	0	0	1	0
chrX:13790650..13790666,-	1	-1.73019	0.0257089	0.176865	p@chrX:13790650..13790666,-	CAGE_peak_at_chrX:13790650..13790666,-	NA	NA	NA	NA	ENST00000472735	GPM6B	protein_coding	8457	0	0	1	0
chrX:13790703..13790718,-	1	-2.03868	0.0245483	0.195197	p@chrX:13790703..13790718,-	CAGE_peak_at_chrX:13790703..13790718,-	NA	NA	NA	NA	ENST00000472735	GPM6B	protein_coding	8405	0	0	1	0
chrX:13790723..13790745,-	1	-1.21917	0.0244557	0.147339	p@chrX:13790723..13790745,-	CAGE_peak_at_chrX:13790723..13790745,-	NA	NA	NA	NA	ENST00000472735	GPM6B	protein_coding	8378	0	0	1	0
chrX:13791444..13791447,+	1	-1.21362	0.0992713	0.131654	p@chrX:13791444..13791447,+	CAGE_peak_at_chrX:13791444..13791447,+	NA	NA	NA	NA	ENST00000474705	OFD1	processed_transcript	5419	0	0	1	0
chrX:13791516..13791551,-	1	-0.969937	0.0432978	0.287094	p@chrX:13791516..13791551,-	CAGE_peak_at_chrX:13791516..13791551,-	NA	NA	NA	NA	ENST00000472735	GPM6B	protein_coding	7572	0	0	1	0
chrX:13791556..13791568,-	1	-0.72279	0.036449	0.194389	p@chrX:13791556..13791568,-	CAGE_peak_at_chrX:13791556..13791568,-	NA	NA	NA	NA	ENST00000472735	GPM6B	protein_coding	7555	0	1	1	0
chrX:13791686..13791707,-	1	-0.219577	0.0532215	0.267685	p@chrX:13791686..13791707,-	CAGE_peak_at_chrX:13791686..13791707,-	NA	NA	NA	NA	ENST00000472735	GPM6B	protein_coding	7416	0	1	1	0
chrX:13792037..13792048,-	1	-0.717694	0.0548544	0.294838	p@chrX:13792037..13792048,-	CAGE_peak_at_chrX:13792037..13792048,-	NA	NA	NA	NA	ENST00000472735	GPM6B	protein_coding	7075	0	0	1	0
chrX:13792462..13792477,-	1	-0.967349	0.0102476	0.0624202	p@chrX:13792462..13792477,-	CAGE_peak_at_chrX:13792462..13792477,-	NA	NA	NA	NA	ENST00000472735	GPM6B	protein_coding	6646	0	1	1	0
chrX:13792634..13792654,-	1	-0.267182	0.0538429	0.151661	p@chrX:13792634..13792654,-	CAGE_peak_at_chrX:13792634..13792654,-	NA	NA	NA	NA	ENST00000472735	GPM6B	protein_coding	6469	0	1	1	0
chrX:13792679..13792690,-	1	-2.25621	0.0107417	0.088151	p@chrX:13792679..13792690,-	CAGE_peak_at_chrX:13792679..13792690,-	NA	NA	NA	NA	ENST00000472735	GPM6B	protein_coding	6433	0	1	1	0
chrX:13798047..13798070,-	1	-0.241644	0.0607045	0.196569	p@chrX:13798047..13798070,-	CAGE_peak_at_chrX:13798047..13798070,-	NA	NA	NA	NA	ENST00000472735	GPM6B	protein_coding	1053	0	1	1	0
chrX:13801550..13801573,-	1	-1.52641	0.107906	0.491258	p@chrX:13801550..13801573,-	CAGE_peak_at_chrX:13801550..13801573,-	NA	NA	NA	NA	ENST00000495211	GPM6B	protein_coding	466	0	1	1	0
chrX:13803887..13803899,-	1	0.176518	0.0697965	0.185669	p12@GPM6B	CAGE_peak_12_at_GPM6B_5end	28bp_to_AM392611,AM392700,AM392864_5end	entrezgene:2824	HGNC:4461	NA	ENST00000495211	GPM6B	protein_coding	1846	0	1	1	0
chrX:13805158..13805159,-	1	-0.147393	0.10712	0.461177	p@chrX:13805158..13805159,-	CAGE_peak_at_chrX:13805158..13805159,-	NA	NA	NA	NA	ENST00000495211	GPM6B	protein_coding	3117	0	0	1	0
chrX:13835124..13835142,-	1	-1.85257	0.226837	1.58226	p5@GPM6B	CAGE_peak_5_at_GPM6B_5end	45bp_to_ENST00000355135,ENST00000493677_5end	entrezgene:2824	HGNC:4461	uniprot:B7Z613	ENST00000493677	GPM6B	protein_coding	45	0	1	1	0
chrX:13835147..13835224,-	1	-2.41473	2.68945	21.5331	p2@GPM6B	CAGE_peak_2_at_GPM6B_5end	0bp_to_ENST00000355135,ENST00000493677_5end	entrezgene:2824	HGNC:4461	uniprot:B7Z613	ENST00000355135	GPM6B	protein_coding	0	0	1	1	0
chrX:13835226..13835237,-	1	-1.90941	0.0984691	0.816409	p8@GPM6B	CAGE_peak_8_at_GPM6B_5end	-38bp_to_ENST00000355135,ENST00000493677_5end	entrezgene:2824	HGNC:4461	uniprot:B7Z613	ENST00000493677	GPM6B	protein_coding	37	0	1	1	0
chrX:13835312..13835321,-	1	-0.747839	0.0532625	0.401588	p9@GPM6B	CAGE_peak_9_at_GPM6B_5end	0bp_to_NM_001001995,NM_001001996,NM_005278,uc004cvw.2,uc004cvy.2,uc004cvz.2,uc011mim.1_5end	entrezgene:2824	HGNC:4461	uniprot:Q13491,uniprot:Q8N956	ENST00000475307	GPM6B	protein_coding	120	0	0	1	0
chrX:13835329..13835332,-	1	-1.48694	0.0182112	0.179384	p13@GPM6B	CAGE_peak_13_at_GPM6B_5end	-15bp_to_NM_001001995,NM_001001996,NM_005278,uc004cvw.2,uc004cvy.2,uc004cvz.2,uc011mim.1_5end	entrezgene:2824	HGNC:4461	uniprot:Q13491,uniprot:Q8N956	ENST00000475307	GPM6B	protein_coding	109	0	0	1	0
chrX:13835472..13835483,-	1	-1.00087	0.0615697	0.451389	p10@GPM6B	CAGE_peak_10_at_GPM6B_5end	-7bp_to_ENST00000356942_5end	entrezgene:2824	HGNC:4461	uniprot:Q13491	ENST00000356942	GPM6B	protein_coding	6	0	1	1	0
chrX:13923996..13924001,-	1	-0.319626	0.044293	0.179192	p@chrX:13923996..13924001,-	CAGE_peak_at_chrX:13923996..13924001,-	NA	NA	NA	NA	ENST00000468080	GPM6B	protein_coding	16264	0	0	1	0
chrX:13956497..13956536,-	1	-0.528739	0.274765	0.704549	p7@GPM6B	CAGE_peak_7_at_GPM6B_5end	0bp_to_ENST00000398361,uc011min.1_5end	entrezgene:2824	HGNC:4461	uniprot:B7Z248	ENST00000398361	GPM6B	protein_coding	0	1	0	1	0
chrX:13956737..13956808,-	1	-1.01782	16.1751	58.7929	p1@GPM6B	CAGE_peak_1_at_GPM6B_5end	0bp_to_ENST00000454189_5end	entrezgene:2824	HGNC:4461	NA	ENST00000454189	GPM6B	protein_coding	0	1	1	1	0
chrX:13956824..13956835,-	1	-1.79174	0.467325	1.78383	p4@GPM6B	CAGE_peak_4_at_GPM6B_5end	0bp_to_NM_001001994,uc004cvx.2,uc004cwa.2_5end	entrezgene:2824	HGNC:4461	uniprot:Q13491	ENST00000454189	GPM6B	protein_coding	66	1	1	1	0
chrX:13956845..13956858,-	1	-1.41838	0.551604	1.89788	p3@GPM6B	CAGE_peak_3_at_GPM6B_5end	-14bp_to_NM_001001994,uc004cvx.2,uc004cwa.2_5end	entrezgene:2824	HGNC:4461	uniprot:Q13491	ENST00000454189	GPM6B	protein_coding	87	1	1	1	0
chrX:13956948..13956957,-	1	-0.723825	0.103865	0.215786	p11@GPM6B	CAGE_peak_11_at_GPM6B_5end	-117bp_to_NM_001001994,uc004cvx.2,uc004cwa.2_5end	entrezgene:2824	HGNC:4461	uniprot:Q13491	ENST00000454189	GPM6B	protein_coding	190	1	0	1	0
chrX:14047917..14047934,-	1	-1.18313	0.779538	0.905872	p3@GEMIN8	CAGE_peak_3_at_GEMIN8_5end	76bp_to_ENST00000380523_5end	entrezgene:54960	HGNC:26044	uniprot:Q9NWZ8	ENST00000380523	GEMIN8	protein_coding	76	1	0	1	0
chrX:14547632..14547682,+	1	-1.4263	0.605333	2.28563	p1@GLRA2	CAGE_peak_1_at_GLRA2_5end	0bp_to_ENST00000218075_5end	entrezgene:2742	HGNC:4327	uniprot:P23416	ENST00000218075	GLRA2	protein_coding	0	0	1	1	0
chrX:14547700..14547710,+	1	-0.486711	0.023295	0.103011	p3@GLRA2	CAGE_peak_3_at_GLRA2_5end	50bp_to_ENST00000218075_5end	entrezgene:2742	HGNC:4327	uniprot:P23416	ENST00000218075	GLRA2	protein_coding	49	0	1	1	0
chrX:14748928..14748935,+	1	0.551072	0.0112663	0.0287559	p@chrX:14748928..14748935,+	CAGE_peak_at_chrX:14748928..14748935,+	NA	NA	NA	NA	ENST00000380492	MOSPD2	protein_coding	142627	0	0	1	0
chrX:14891150..14891201,-	1	0.789373	3.54064	3.00178	p1@FANCB	CAGE_peak_1_at_FANCB_5end	0bp_to_ENST00000324138,ENST00000398334,ENST00000452869,NM_001018113,NM_152633,uc004cwg.1,uc004cwh.1_5end	entrezgene:2187	HGNC:3583	uniprot:Q8NB91,uniprot:C9J5X9	ENST00000452869	FANCB	protein_coding	0	1	0	1	0
chrX:14891206..14891217,-	1	0.200923	0.24376	0.221747	p2@FANCB	CAGE_peak_2_at_FANCB_5end	-15bp_to_ENST00000324138_5end	entrezgene:2187	HGNC:3583	uniprot:Q8NB91	ENST00000324138	FANCB	protein_coding	14	1	0	1	0
chrX:14891522..14891593,+	1	-1.45459	14.1154	16.8526	p1@MOSPD2	CAGE_peak_1_at_MOSPD2_5end	0bp_to_ENST00000380492,ENST00000482354,ENST00000497603,NM_152581,uc004cwi.2_5end	entrezgene:158747	HGNC:28381	uniprot:Q8NHP6	ENST00000482354	MOSPD2	protein_coding	0	1	1	1	0
chrX:14891598..14891619,+	1	-1.28337	1.51345	1.72229	p2@MOSPD2	CAGE_peak_2_at_MOSPD2_5end	0bp_to_ENST00000461777_5end	entrezgene:158747	HGNC:28381	NA	ENST00000461777	MOSPD2	retained_intron	0	1	0	1	0
chrX:15288004..15288031,-	1	1.13024	0.0243634	0.0248605	p4@ASB9	CAGE_peak_4_at_ASB9_5end	99bp_to_uc004cwn.2_5end	entrezgene:140462	HGNC:17184	uniprot:Q7Z4A2	ENST00000473862	ASB9	processed_transcript	103	0	1	1	0
chrX:15296753..15296756,-	1	0.740981	0.0213327	0.0113979	p@chrX:15296753..15296756,-	CAGE_peak_at_chrX:15296753..15296756,-	NA	NA	NA	NA	ENST00000546332	ASB9	protein_coding	8163	0	0	1	0
chrX:15332659..15332664,-	1	0.750207	0.0258342	0.0154976	p4@ASB11	CAGE_peak_4_at_ASB11_5end	4bp_to_uc004cwo.1_5end	entrezgene:140456	HGNC:17186	uniprot:Q7Z670	ENST00000537676	ASB11	protein_coding	16	0	1	1	0
chrX:15332665..15332693,-	1	0.478893	0.502081	0.415082	p2@ASB11	CAGE_peak_2_at_ASB11_5end	0bp_to_ENST00000344384,ENST00000537676,NM_001012428,uc004cwo.1_5end	entrezgene:140456	HGNC:17186	uniprot:E9PEN1,uniprot:Q7Z667,uniprot:Q7Z670,uniprot:Q8WXH4	ENST00000344384	ASB11	protein_coding	0	0	1	1	0
chrX:15333736..15333767,-	1	-0.671464	0.373296	0.677724	p1@ASB11	CAGE_peak_1_at_ASB11_5end	0bp_to_ENST00000380470,NM_001201583,NM_080873_5end	entrezgene:140456	HGNC:17186	uniprot:Q7Z667,uniprot:Q8WXH4	ENST00000380470	ASB11	protein_coding	0	0	1	1	0
chrX:15333775..15333780,-	1	-1.55543	0.0145816	0.0333464	p3@ASB11	CAGE_peak_3_at_ASB11_5end	0bp_to_ENST00000480796_5end	entrezgene:140456	HGNC:17186	uniprot:Q8WXH4	ENST00000480796	ASB11	protein_coding	0	0	1	1	0
chrX:15353629..15353684,-	1	1.60057	6.32025	4.8821	p1@PIGA	CAGE_peak_1_at_PIGA_5end	0bp_to_ENST00000333590,ENST00000428964,ENST00000474662,ENST00000542278,NM_002641,NM_020473,NR_033835,NR_033836,uc004cwr.2,uc004cws.2,uc010new.1,uc011miq.1_5end	entrezgene:5277	HGNC:8957	uniprot:P37287,uniprot:B3KUV7,uniprot:B4E0V2,uniprot:A8K382	ENST00000474662	PIGA	processed_transcript	0	1	1	1	0
chrX:15354246..15354257,-	1	1.84061	0.0805636	0.0246811	p@chrX:15354246..15354257,-	CAGE_peak_at_chrX:15354246..15354257,-	NA	NA	NA	NA	ENST00000542278	PIGA	protein_coding	569	0	0	1	0
chrX:15402442..15402487,-	1	-1.29216	0.513654	0.692712	p1@FIGF	CAGE_peak_1_at_FIGF_5end	10bp_to_ENST00000297904_5end	entrezgene:2277	HGNC:3708	uniprot:O43915	ENST00000297904	FIGF	protein_coding	10	0	1	1	0
chrX:15402502..15402515,-	1	-1.01234	0.079287	0.119022	p3@FIGF	CAGE_peak_3_at_FIGF_5end	-4bp_to_ENST00000297904_5end	entrezgene:2277	HGNC:3708	uniprot:O43915	ENST00000297904	FIGF	protein_coding	3	0	1	1	0
chrX:15402524..15402540,-	1	-0.889062	0.226619	0.247366	p2@FIGF	CAGE_peak_2_at_FIGF_5end	0bp_to_NM_004469_5end	entrezgene:2277	HGNC:3708	uniprot:O43915	ENST00000297904	FIGF	protein_coding	25	0	1	1	0
chrX:15402624..15402632,-	1	0.22841	0.0871979	0.0776064	p4@FIGF	CAGE_peak_4_at_FIGF_5end	-47bp_to_uc004cwt.1_5end	entrezgene:2277	HGNC:3708	uniprot:O43915	ENST00000297904	FIGF	protein_coding	125	0	1	1	0
chrX:15511357..15511433,-	1	-3.50652	16.8715	17.8051	p1@PIR	CAGE_peak_1_at_PIR_5end	0bp_to_ENST00000471725_5end	entrezgene:8544	HGNC:30048	NA	ENST00000471725	PIR	processed_transcript	0	1	0	1	0
chrX:15511438..15511463,-	1	-2.52211	7.95171	8.17827	p2@PIR	CAGE_peak_2_at_PIR_5end	0bp_to_ENST00000380420,uc004cwu.2,uc004cwv.2_5end	entrezgene:8544	HGNC:30048	uniprot:O00625	ENST00000380420	PIR	protein_coding	0	1	0	1	0
chrX:15511472..15511477,-	1	0.151902	0.205052	0.227814	p3@PIR	CAGE_peak_3_at_PIR_5end	-8bp_to_ENST00000380420,uc004cwu.2,uc004cwv.2_5end	entrezgene:8544	HGNC:30048	uniprot:O00625	ENST00000380420	PIR	protein_coding	7	1	0	1	0
chrX:15518894..15518905,+	1	-0.823581	0.24266	0.173828	p2@BMX	CAGE_peak_2_at_BMX_5end	0bp_to_NM_203281,uc004cwx.3_5end	entrezgene:660	HGNC:1079	uniprot:P51813	ENST00000348343	BMX	protein_coding	46	0	1	1	0
chrX:15518923..15518936,+	1	-1.14197	1.8211	1.65933	p1@BMX	CAGE_peak_1_at_BMX_5end	-15bp_to_ENST00000348343_5end	entrezgene:660	HGNC:1079	uniprot:P51813	ENST00000348343	BMX	protein_coding	15	0	1	1	0
chrX:15525403..15525409,+	1	1.02342	0.0157413	0.0010779	p8@BMX	CAGE_peak_8_at_BMX_5end	-21bp_to_NM_001721,uc004cwy.3_5end	entrezgene:660	HGNC:1079	uniprot:P51813	ENST00000463891	BMX	processed_transcript	27	0	0	1	0
chrX:15525426..15525438,+	1	1.22555	0.0763554	0.0071758	p3@BMX	CAGE_peak_3_at_BMX_5end	0bp_to_ENST00000463891,NM_001721,uc004cwy.3_5end	entrezgene:660	HGNC:1079	uniprot:P51813	ENST00000463891	BMX	processed_transcript	0	0	1	1	0
chrX:15525470..15525483,+	1	1.10522	0.0441699	0	p5@BMX	CAGE_peak_5_at_BMX_5end	29bp_to_ENST00000342014_5end	entrezgene:660	HGNC:1079	uniprot:P51813	ENST00000342014	BMX	protein_coding	28	0	1	1	0
chrX:15589921..15589927,-	1	-1.71351	0	0.0291034	p@chrX:15589921..15589927,-	CAGE_peak_at_chrX:15589921..15589927,-	NA	NA	NA	NA	ENST00000473851	ACE2	processed_transcript	5088	0	0	1	0
chrX:15619060..15619073,-	1	1.1202	0.242027	0.13462	p1@ACE2	CAGE_peak_1_at_ACE2_5end	63bp_to_ENST00000252519_5end	entrezgene:59272	HGNC:13557	uniprot:Q9BYF1	ENST00000252519	ACE2	protein_coding	63	0	1	1	0
chrX:15619076..15619089,-	1	0.20799	0.279453	0.282562	p2@ACE2	CAGE_peak_2_at_ACE2_5end	47bp_to_ENST00000252519_5end	entrezgene:59272	HGNC:13557	uniprot:Q9BYF1	ENST00000252519	ACE2	protein_coding	47	0	1	1	0
chrX:15620273..15620294,-	1	-0.601805	0.0539874	0.105101	p3@ACE2	CAGE_peak_3_at_ACE2_5end	-2bp_to_ENST00000484756_5end	entrezgene:59272	HGNC:13557	NA	ENST00000484756	ACE2	processed_transcript	1	0	0	1	0
chrX:15671978..15671979,-	1	1.70569	1.95191	1.5672	p@chrX:15671978..15671979,-	CAGE_peak_at_chrX:15671978..15671979,-	NA	NA	NA	NA	ENST00000334569	GS1-594A7.5	processed_pseudogene	6979	0	0	1	0
chrX:15682921..15682937,-	1	-0.796297	0.103256	2.13223	p1@TMEM27	CAGE_peak_1_at_TMEM27_5end	216bp_to_ENST00000380342,NM_020665,uc004cxc.1_5end	entrezgene:57393	HGNC:29437	uniprot:Q9HBJ8	ENST00000380342	TMEM27	protein_coding	216	0	1	1	0
chrX:15682969..15682997,-	1	-0.28975	0.154283	0.746036	p2@TMEM27	CAGE_peak_2_at_TMEM27_5end	156bp_to_ENST00000380342,NM_020665,uc004cxc.1_5end	entrezgene:57393	HGNC:29437	uniprot:Q9HBJ8	ENST00000380342	TMEM27	protein_coding	156	0	1	1	0
chrX:15683092..15683103,-	1	-1.58618	0.00430861	0.0241533	p4@TMEM27	CAGE_peak_4_at_TMEM27_5end	50bp_to_ENST00000380342,NM_020665,uc004cxc.1_5end	entrezgene:57393	HGNC:29437	uniprot:Q9HBJ8	ENST00000380342	TMEM27	protein_coding	50	0	0	1	0
chrX:15683147..15683159,-	1	-1.50334	0.0154073	0.0353531	p3@TMEM27	CAGE_peak_3_at_TMEM27_5end	0bp_to_ENST00000380342,NM_020665,uc004cxc.1_5end	entrezgene:57393	HGNC:29437	uniprot:Q9HBJ8	ENST00000380342	TMEM27	protein_coding	0	0	0	1	0
chrX:15693202..15693233,-	1	-0.392491	0.811591	0.843974	p@chrX:15693202..15693233,-	CAGE_peak_at_chrX:15693202..15693233,-	NA	NA	NA	NA	ENST00000380342	TMEM27	protein_coding	10047	1	0	1	0
chrX:15693462..15693479,-	1	1.74699	0.456683	0.25346	p@chrX:15693462..15693479,-	CAGE_peak_at_chrX:15693462..15693479,-	NA	NA	NA	NA	ENST00000380342	TMEM27	protein_coding	10307	1	0	1	0
chrX:15693482..15693513,-	1	-1.47636	0.821912	0.849448	p@chrX:15693482..15693513,-	CAGE_peak_at_chrX:15693482..15693513,-	NA	NA	NA	NA	ENST00000380342	TMEM27	protein_coding	10327	1	0	1	0
chrX:15693750..15693776,-	1	-2.25963	0.402811	0.515801	p@chrX:15693750..15693776,-	CAGE_peak_at_chrX:15693750..15693776,-	NA	NA	NA	NA	ENST00000380342	TMEM27	protein_coding	10595	1	0	1	0
chrX:15755702..15755707,+	1	-2.43588	0.0345894	0.0630892	p@chrX:15755702..15755707,+	CAGE_peak_at_chrX:15755702..15755707,+	NA	NA	NA	NA	ENST00000318636	CA5B	protein_coding	685	0	0	1	0
chrX:15756382..15756446,+	1	3.08856	7.37155	4.59263	p1@CA5B	CAGE_peak_1_at_CA5B_5end	0bp_to_ENST00000318636,ENST00000380319,ENST00000474624,ENST00000478923,NM_007220,uc004cxe.2_5end	entrezgene:11238	HGNC:1378	uniprot:Q9Y2D0	ENST00000380319	CA5B	retained_intron	0	1	0	1	0
chrX:15767971..15768048,+	1	2.92271	2.57453	1.50836	p2@CA5B	CAGE_peak_2_at_CA5B_5end	0bp_to_ENST00000380313,ENST00000479740_5end	entrezgene:11238	HGNC:1378	uniprot:C9JA11	ENST00000380313	CA5B	processed_transcript	0	0	0	1	0
chrX:15769854..15769863,+	1	2.52106	0.0560407	0.00578613	p@chrX:15769854..15769863,+	CAGE_peak_at_chrX:15769854..15769863,+	NA	NA	NA	NA	ENST00000454127	CA5B	protein_coding	1760	0	0	1	0
chrX:15808685..15808692,+	1	-1.54497	0.146304	0.162268	p@chrX:15808685..15808692,+	CAGE_peak_at_chrX:15808685..15808692,+	NA	NA	NA	NA	ENST00000468028	ZRSR2	processed_transcript	49	1	0	1	0
chrX:15844888..15844904,-	1	-0.0231421	2.07462	1.9033	p@chrX:15844888..15844904,-	CAGE_peak_at_chrX:15844888..15844904,-	NA	NA	NA	NA	ENST00000479184	AP1S2	processed_transcript	18734	0	0	1	0
chrX:15872889..15872896,-	1	1.5971	0.300075	0.225368	p3@AP1S2	CAGE_peak_3_at_AP1S2_5end	30bp_to_ENST00000380291_5end	entrezgene:8905	HGNC:560	uniprot:A6NH01	ENST00000380291	AP1S2	protein_coding	30	1	1	1	0
chrX:15872914..15872980,-	1	-2.51412	25.1741	28.7192	p1@AP1S2	CAGE_peak_1_at_AP1S2_5end	0bp_to_ENST00000340245,ENST00000380291,ENST00000421527,ENST00000545766_5end	entrezgene:8905	HGNC:560	uniprot:E9PE78,uniprot:A6NH01,uniprot:B4DSU4,uniprot:B7Z3M9	ENST00000421527	AP1S2	protein_coding	0	1	2	1	0
chrX:15873352..15873376,-	1	3.25	0.274153	0.0878741	p4@AP1S2	CAGE_peak_4_at_AP1S2_5end	-252bp_to_NM_003916,uc004cxi.2,uc010nex.2,uc011mis.1,uc011mit.1,uc011miu.1_5end	entrezgene:8905	HGNC:560	uniprot:P56377,uniprot:Q549M9	ENST00000329235	AP1S2	protein_coding	297	1	0	1	0
chrX:15873454..15873463,+	1	2.47981	0.266873	0.0796345	p@chrX:15873454..15873463,+	CAGE_peak_at_chrX:15873454..15873463,+	NA	NA	NA	NA	ENST00000412724	SETP15	processed_pseudogene	62207	1	0	1	0
chrX:15873474..15873485,+	1	2.01454	0.198643	0.0536202	p@chrX:15873474..15873485,+	CAGE_peak_at_chrX:15873474..15873485,+	NA	NA	NA	NA	ENST00000412724	SETP15	processed_pseudogene	62185	1	0	1	0
chrX:15873499..15873510,+	1	3.12383	0.454211	0.029431	p@chrX:15873499..15873510,+	CAGE_peak_at_chrX:15873499..15873510,+	NA	NA	NA	NA	ENST00000412724	SETP15	processed_pseudogene	62160	1	0	1	0
chrX:15873519..15873530,+	1	2.61095	0.40824	0.0235869	p@chrX:15873519..15873530,+	CAGE_peak_at_chrX:15873519..15873530,+	NA	NA	NA	NA	ENST00000412724	SETP15	processed_pseudogene	62140	1	0	1	0
chrX:15873535..15873552,+	1	3.32545	3.05122	0.184991	p@chrX:15873535..15873552,+	CAGE_peak_at_chrX:15873535..15873552,+	NA	NA	NA	NA	ENST00000412724	SETP15	processed_pseudogene	62118	1	0	1	0
chrX:15873564..15873575,+	1	2.85338	0.569112	0.0436613	p@chrX:15873564..15873575,+	CAGE_peak_at_chrX:15873564..15873575,+	NA	NA	NA	NA	ENST00000412724	SETP15	processed_pseudogene	62095	1	0	1	0
chrX:16042299..16042319,-	1	0.936233	0.00847056	0.00345797	p@chrX:16042299..16042319,-	CAGE_peak_at_chrX:16042299..16042319,-	NA	NA	NA	NA	ENST00000363696	RNU5F-7P	snRNA	107872	0	0	1	0
chrX:16141567..16141572,+	1	-2.31448	0.0113803	0.0326138	p4@GRPR	CAGE_peak_4_at_GRPR_5end	-106bp_to_ENST00000380289_5end	entrezgene:2925	HGNC:4609	uniprot:P30550	ENST00000380289	GRPR	protein_coding	106	0	1	1	0
chrX:16141667..16141707,+	1	-1.27243	0.432293	0.806245	p1@GRPR	CAGE_peak_1_at_GRPR_5end	0bp_to_ENST00000380289_5end	entrezgene:2925	HGNC:4609	uniprot:P30550	ENST00000380289	GRPR	protein_coding	0	0	1	1	0
chrX:16141711..16141725,+	1	-0.727202	0.133357	0.138444	p2@GRPR	CAGE_peak_2_at_GRPR_5end	32bp_to_ENST00000380289_5end	entrezgene:2925	HGNC:4609	uniprot:P30550	ENST00000380289	GRPR	protein_coding	31	0	1	1	0
chrX:16142302..16142311,+	1	1.50737	0.0266216	0.0139604	p5@GRPR	CAGE_peak_5_at_GRPR_5end	257bp_to_ENST00000535371_5end	entrezgene:2925	HGNC:4609	uniprot:F5H7W0	ENST00000380289	GRPR	protein_coding	622	0	1	1	0
chrX:16186799..16186803,-	1	0.112241	0.00792191	0.00575495	p@chrX:16186799..16186803,-	CAGE_peak_at_chrX:16186799..16186803,-	NA	NA	NA	NA	ENST00000435789	RP11-431J24.2	antisense	2188	0	0	1	0
chrX:16502742..16502754,+	1	0.366885	0.00694982	0.00404965	p@chrX:16502742..16502754,+	CAGE_peak_at_chrX:16502742..16502754,+	NA	NA	NA	NA	ENST00000459470	AC073597.1	miRNA	108982	0	0	1	0
chrX:16530591..16530601,-	1	-0.844391	0.00109518	0.0492772	p@chrX:16530591..16530601,-	CAGE_peak_at_chrX:16530591..16530601,-	NA	NA	NA	NA	ENST00000463595	RN7SL658P	misc_RNA	26960	0	0	1	0
chrX:16530614..16530628,-	1	-0.883874	0.00349755	0.0729068	p@chrX:16530614..16530628,-	CAGE_peak_at_chrX:16530614..16530628,-	NA	NA	NA	NA	ENST00000463595	RN7SL658P	misc_RNA	26933	0	0	1	0
chrX:16668278..16668282,+	1	-0.352963	0.00347695	0.0045772	p1@S100G	CAGE_peak_1_at_S100G_5end	0bp_to_ENST00000380200,NM_004057,uc004cxn.1_5end	entrezgene:795	HGNC:1436	uniprot:P29377	ENST00000380200	S100G	protein_coding	0	0	0	1	0
chrX:16730688..16730814,-	1	-3.54228	5.14578	6.13668	p1@CTPS2	CAGE_peak_1_at_CTPS2_5end	0bp_to_ENST00000359276,NM_175859,uc004cxl.2_5end	entrezgene:56474	HGNC:2520	uniprot:Q9NRF8	ENST00000359276	CTPS2	protein_coding	0	1	1	1	0
chrX:16731093..16731107,-	1	-1.5011	0.126878	0.173041	p4@CTPS2	CAGE_peak_4_at_CTPS2_5end	-34bp_to_ENST00000380207,ENST00000380241,NM_019857,uc004cxm.2_5end	entrezgene:56474	HGNC:2520	uniprot:E9PBY8,uniprot:Q9NRF8	ENST00000380241	CTPS2	protein_coding	33	0	0	1	0
chrX:16737545..16737585,-	1	2.43342	0.801352	0.321945	p@chrX:16737545..16737585,-	CAGE_peak_at_chrX:16737545..16737585,-	NA	NA	NA	NA	ENST00000380241	CTPS2	protein_coding	6485	0	0	1	0
chrX:16737595..16737608,-	1	1.06782	0.131531	0.0815764	p@chrX:16737595..16737608,-	CAGE_peak_at_chrX:16737595..16737608,-	NA	NA	NA	NA	ENST00000380241	CTPS2	protein_coding	6535	0	0	1	0
chrX:16737783..16737800,+	1	-1.85096	13.0174	7.84593	p2@SYAP1	CAGE_peak_2_at_SYAP1_5end	28bp_to_ENST00000380155,uc004cxo.2,uc004cxp.2,uc011miv.1_5end	entrezgene:94056	HGNC:16273	uniprot:Q96A49	ENST00000380155	SYAP1	protein_coding	27	1	0	1	0
chrX:16737807..16737818,+	1	-1.10946	0.963642	0.859944	p4@SYAP1	CAGE_peak_4_at_SYAP1_5end	52bp_to_ENST00000380155,uc004cxo.2,uc004cxp.2,uc011miv.1_5end	entrezgene:94056	HGNC:16273	uniprot:Q96A49	ENST00000380155	SYAP1	protein_coding	51	1	0	1	0
chrX:16753203..16753238,+	1	-2.19408	0.0122554	0.0779125	p@chrX:16753203..16753238,+	CAGE_peak_at_chrX:16753203..16753238,+	NA	NA	NA	NA	ENST00000495743	SYAP1	processed_transcript	15308	0	0	1	0
chrX:16758480..16758485,+	1	0.326384	0.454313	0.344781	p@chrX:16758480..16758485,+	CAGE_peak_at_chrX:16758480..16758485,+	NA	NA	NA	NA	ENST00000495743	SYAP1	processed_transcript	20585	0	0	1	0
chrX:16789957..16789972,-	1	-3.27321	2.5716	2.99975	p@chrX:16789957..16789972,-	CAGE_peak_at_chrX:16789957..16789972,-	NA	NA	NA	NA	ENST00000380241	CTPS2	protein_coding	58897	0	0	1	0
chrX:16881174..16881188,-	1	-0.667059	0.278378	0.303522	p6@RBBP7	CAGE_peak_6_at_RBBP7_5end	-30bp_to_ENST00000416035_5end	entrezgene:5931	HGNC:9890	NA	ENST00000416035	RBBP7	protein_coding	29	0	1	1	0
chrX:16887912..16887959,-	1	0.919853	1.31412	1.09789	p3@RBBP7	CAGE_peak_3_at_RBBP7_5end	15bp_to_uc004cxs.1_5end	entrezgene:5931	HGNC:9890	uniprot:Q5JP00	ENST00000380084	RBBP7	protein_coding	49	1	0	1	0
chrX:16887963..16888014,-	1	-0.487416	0.930802	0.903871	p4@RBBP7	CAGE_peak_4_at_RBBP7_5end	0bp_to_ENST00000380084,NM_001198719,uc004cxs.1_5end	entrezgene:5931	HGNC:9890	uniprot:Q5JP00	ENST00000380084	RBBP7	protein_coding	0	1	1	1	0
chrX:16888373..16888429,-	1	-2.63822	34.3854	36.7675	p2@RBBP7	CAGE_peak_2_at_RBBP7_5end	37bp_to_ENST00000468092_5end	entrezgene:5931	HGNC:9890	uniprot:C9J7L0	ENST00000468092	RBBP7	protein_coding	37	1	1	1	0
chrX:16965038..16965108,+	1	-0.0106538	0.366255	1.29362	p2@REPS2	CAGE_peak_2_at_REPS2_5end	-84bp_to_ENST00000481792_5end	entrezgene:9185	HGNC:9963	NA	ENST00000303843	REPS2	protein_coding	52	1	1	1	0
chrX:17024038..17024047,+	1	-1.05907	0.000177884	0.00889788	p14@REPS2	CAGE_peak_14_at_REPS2_5end	-300bp_to_AB208937_5end	entrezgene:9185	HGNC:9963	uniprot:Q59H22	ENST00000380064	REPS2	protein_coding	27370	0	0	1	0
chrX:17024074..17024085,+	1	-0.799185	0.00171989	0.0093446	p13@REPS2	CAGE_peak_13_at_REPS2_5end	-262bp_to_AB208937_5end	entrezgene:9185	HGNC:9963	uniprot:Q59H22	ENST00000380064	REPS2	protein_coding	27406	0	0	1	0
chrX:17024317..17024322,+	1	-0.927194	0.0296567	0.0371664	p12@REPS2	CAGE_peak_12_at_REPS2_5end	-25bp_to_AB208937_5end	entrezgene:9185	HGNC:9963	uniprot:Q59H22	ENST00000380064	REPS2	protein_coding	27649	0	1	1	0
chrX:17024327..17024358,+	1	-0.730869	1.92269	1.56838	p3@REPS2	CAGE_peak_3_at_REPS2_5end	0bp_to_AB208937_5end	entrezgene:9185	HGNC:9963	uniprot:Q59H22	ENST00000380064	REPS2	protein_coding	27659	0	1	1	0
chrX:17024380..17024387,+	1	-0.470588	0.0749453	0.0905003	p10@REPS2	CAGE_peak_10_at_REPS2_5end	32bp_to_AB208937_5end	entrezgene:9185	HGNC:9963	uniprot:Q59H22	ENST00000380064	REPS2	protein_coding	27712	0	1	1	0
chrX:17043089..17043141,+	1	-1.25573	0.0772952	0.500504	p@chrX:17043089..17043141,+	CAGE_peak_at_chrX:17043089..17043141,+	NA	NA	NA	NA	ENST00000380064	REPS2	protein_coding	46421	0	1	1	0
chrX:17043232..17043275,+	1	-1.20267	0.2295	0.606334	p@chrX:17043232..17043275,+	CAGE_peak_at_chrX:17043232..17043275,+	NA	NA	NA	NA	ENST00000380064	REPS2	protein_coding	46564	0	1	1	0
chrX:17090694..17090704,+	1	1.15728	0.0269233	0.00170475	p@chrX:17090694..17090704,+	CAGE_peak_at_chrX:17090694..17090704,+	NA	NA	NA	NA	ENST00000469714	REPS2	processed_transcript	1931	0	1	1	0
chrX:17090720..17090731,+	1	1.22965	0.0349624	0.00170475	p@chrX:17090720..17090731,+	CAGE_peak_at_chrX:17090720..17090731,+	NA	NA	NA	NA	ENST00000469714	REPS2	processed_transcript	1904	0	1	1	0
chrX:17095433..17095443,+	1	0.281479	0.0692844	0.140469	p@chrX:17095433..17095443,+	CAGE_peak_at_chrX:17095433..17095443,+	NA	NA	NA	NA	ENST00000469714	REPS2	processed_transcript	2796	0	1	1	0
chrX:17169005..17169007,+	1	1.81917	0.0641357	0.0519922	p9@REPS2	CAGE_peak_9_at_REPS2_5end	387bp_to_AK097484_5end	entrezgene:9185	HGNC:9963	NA	ENST00000470686	REPS2	retained_intron	15187	0	0	1	0
chrX:17393317..17393351,+	1	-2.5316	0.895444	1.39327	p2@NHS	CAGE_peak_2_at_NHS_5end	-191bp_to_ENST00000380060,NM_198270,uc004cxx.2,uc011mix.1_5end	entrezgene:4810	HGNC:7820	uniprot:Q6T4R5	ENST00000380060	NHS	protein_coding	191	1	1	1	0
chrX:17393355..17393388,+	1	-2.41474	1.18578	1.69958	p1@NHS	CAGE_peak_1_at_NHS_5end	-154bp_to_ENST00000380060,NM_198270,uc004cxx.2,uc011mix.1_5end	entrezgene:4810	HGNC:7820	uniprot:Q6T4R5	ENST00000380060	NHS	protein_coding	154	1	1	1	0
chrX:17653614..17653631,+	1	-0.957243	0.0675885	0.216383	p5@NHS	CAGE_peak_5_at_NHS_5end	201bp_to_ENST00000398097,NM_001136024,uc004cxy.2,uc004cxz.2_5end	entrezgene:4810	HGNC:7820	uniprot:Q6T4R5	ENST00000398097	NHS	protein_coding	200	0	1	1	0
chrX:17653633..17653675,+	1	-0.321946	0.191655	0.445733	p3@NHS	CAGE_peak_3_at_NHS_5end	220bp_to_ENST00000398097,NM_001136024,uc004cxy.2,uc004cxz.2_5end	entrezgene:4810	HGNC:7820	uniprot:Q6T4R5	ENST00000398097	NHS	protein_coding	219	0	1	1	0
chrX:17738207..17738218,+	1	-0.05068	0.0342152	0.275665	p@chrX:17738207..17738218,+	CAGE_peak_at_chrX:17738207..17738218,+	NA	NA	NA	NA	ENST00000485305	NHS	processed_transcript	823	0	1	1	0
chrX:17755245..17755252,+	1	1.42168	0.198808	0.0852726	p6@SCML1	CAGE_peak_6_at_SCML1_5end	-335bp_to_ENST00000380045_5end	entrezgene:6322	HGNC:10580	NA	ENST00000380045	SCML1	protein_coding	335	1	0	1	0
chrX:17755658..17755695,+	1	-1.14767	3.63194	4.06717	p2@SCML1	CAGE_peak_2_at_SCML1_5end	0bp_to_ENST00000427362_5end	entrezgene:6322	HGNC:10580	NA	ENST00000427362	SCML1	retained_intron	0	1	0	1	0
chrX:17755696..17755727,+	1	-0.672994	2.67515	2.97676	p3@SCML1	CAGE_peak_3_at_SCML1_5end	25bp_to_ENST00000427362_5end	entrezgene:6322	HGNC:10580	NA	ENST00000427362	SCML1	retained_intron	24	1	0	1	0
chrX:17819457..17819482,-	1	0.391713	0.0648825	0.0716496	p@chrX:17819457..17819482,-	CAGE_peak_at_chrX:17819457..17819482,-	NA	NA	NA	NA	ENST00000445666	RP3-389A20.2	processed_pseudogene	31938	0	1	1	0
chrX:17878834..17878846,-	1	-0.621129	0.0950275	0.145254	p6@RAI2	CAGE_peak_6_at_RAI2_5end	-7bp_to_ENST00000360011_5end	entrezgene:10742	HGNC:9835	uniprot:Q9Y5P3	ENST00000360011	RAI2	protein_coding	6	1	0	1	0
chrX:17879410..17879427,-	1	-2.02448	1.4814	3.00741	p1@RAI2	CAGE_peak_1_at_RAI2_5end	29bp_to_ENST00000415486,ENST00000451717,ENST00000545871,NM_001172732,NM_001172739,NM_001172743,NM_021785,uc004cyh.3,uc010nfa.2,uc011miy.1_5end	entrezgene:10742	HGNC:9835	uniprot:E7EMN4,uniprot:Q9Y5P3,uniprot:B3KPD7,uniprot:B4DQM9,uniprot:B2RBE9	ENST00000415486	RAI2	protein_coding	0	1	1	1	0
chrX:18221871..18221885,-	1	-1.31671	0.0914191	0.313763	p@chrX:18221871..18221885,-	CAGE_peak_at_chrX:18221871..18221885,-	NA	NA	NA	NA	ENST00000380033	BEND2	protein_coding	17117	0	0	1	0
chrX:18238974..18238984,-	1	1.25566	0.022377	0.00131682	p1@BEND2	CAGE_peak_1_at_BEND2_5end	18bp_to_ENST00000380033_5end	entrezgene:139105	HGNC:28509	uniprot:Q8NDZ0	ENST00000380033	BEND2	protein_coding	18	1	0	1	0
chrX:18238999..18239008,-	1	1.30945	0.0251663	0	p2@BEND2	CAGE_peak_2_at_BEND2_5end	0bp_to_ENST00000380033_5end	entrezgene:139105	HGNC:28509	uniprot:Q8NDZ0	ENST00000380033	BEND2	protein_coding	0	1	0	1	0
chrX:18359443..18359460,-	1	-2.10353	0.363305	0.43876	p@chrX:18359443..18359460,-	CAGE_peak_at_chrX:18359443..18359460,-	NA	NA	NA	NA	ENST00000251900	SCML2	protein_coding	13386	0	0	1	0
chrX:18372792..18372822,-	1	1.15327	3.9381	3.22581	p1@SCML2	CAGE_peak_1_at_SCML2_5end	0bp_to_ENST00000442000_5end	entrezgene:10389	HGNC:10581	uniprot:B4DZR9	ENST00000251900	SCML2	protein_coding	24	1	1	1	0
chrX:18443717..18443739,+	1	-2.06046	3.5676	6.83232	p1@CDKL5	CAGE_peak_1_at_CDKL5_5end	0bp_to_NM_003159,uc004cym.2_5end	entrezgene:6792	HGNC:11411	uniprot:O76039	ENST00000379996	CDKL5	protein_coding	13	1	0	1	0
chrX:18443745..18443760,+	1	-0.872597	0.832576	1.9757	p2@CDKL5	CAGE_peak_2_at_CDKL5_5end	20bp_to_NM_003159,uc004cym.2_5end	entrezgene:6792	HGNC:11411	uniprot:O76039	ENST00000379996	CDKL5	protein_coding	41	1	0	1	0
chrX:18525055..18525058,+	1	0.0240015	0.0206805	0.0444418	p8@CDKL5	CAGE_peak_8_at_CDKL5_5end	-157bp_to_AB527333,BC152846_5end	entrezgene:6792	HGNC:11411	NA	ENST00000415117	GJA6P	processed_pseudogene	28140	0	0	1	0
chrX:18606123..18606134,+	1	-0.644551	0.0343812	0.077242	p1@AK056879	CAGE_peak_1_at_AK056879_5end	317bp_to_AK056879_5end	NA	NA	NA	ENST00000463994	CDKL5	processed_transcript	15932	0	1	1	0
chrX:18606196..18606203,+	1	-0.470788	0.0281508	0.0679218	p2@AK056879	CAGE_peak_2_at_AK056879_5end	390bp_to_AK056879_5end	NA	NA	NA	ENST00000463994	CDKL5	processed_transcript	15863	0	0	1	0
chrX:18622107..18622118,+	1	0.312176	0.0313005	0.0694024	p4@CDKL5	CAGE_peak_4_at_CDKL5_5end	40bp_to_ENST00000463994_5end	entrezgene:6792	HGNC:11411	NA	ENST00000463994	CDKL5	processed_transcript	39	0	1	1	0
chrX:18622158..18622169,+	1	-0.15201	0.0381828	0.103811	p3@CDKL5	CAGE_peak_3_at_CDKL5_5end	91bp_to_ENST00000463994_5end	entrezgene:6792	HGNC:11411	NA	ENST00000463994	CDKL5	processed_transcript	90	0	1	1	0
chrX:18622332..18622337,+	1	-1.46198	0.0210848	0.0740212	p5@CDKL5	CAGE_peak_5_at_CDKL5_5end	265bp_to_ENST00000463994_5end	entrezgene:6792	HGNC:11411	NA	ENST00000463994	CDKL5	processed_transcript	264	0	1	1	0
chrX:18667863..18667874,+	1	2.02536	0.0378252	0.03051	p@chrX:18667863..18667874,+	CAGE_peak_at_chrX:18667863..18667874,+	NA	NA	NA	NA	ENST00000486029	PPEF1	processed_transcript	26154	0	0	1	0
chrX:18690210..18690230,-	1	-0.744835	0.0363307	0.28824	p1@RS1	CAGE_peak_1_at_RS1_5end	0bp_to_ENST00000379984,NM_000330,uc004cyo.2_5end	entrezgene:6247	HGNC:10457	uniprot:O15537,uniprot:Q0QD39	ENST00000379984	RS1	protein_coding	0	0	1	1	0
chrX:18718181..18718200,+	1	-1.45696	0.0258561	0.163884	p2@PPEF1	CAGE_peak_2_at_PPEF1_5end	11bp_to_ENST00000471570,ENST00000496616_5end	entrezgene:5475	HGNC:9243	NA	ENST00000471570	PPEF1	processed_transcript	10	0	0	1	0
chrX:18725656..18725663,+	1	0.22306	0.0108742	0.0187944	p4@PPEF1	CAGE_peak_4_at_PPEF1_5end	-96bp_to_uc004cys.2_5end	entrezgene:5475	HGNC:9243	NA	ENST00000472826	PPEF1	protein_coding	109	0	1	1	0
chrX:18725678..18725685,+	1	-0.392566	0.00622261	0.0128877	p5@PPEF1	CAGE_peak_5_at_PPEF1_5end	-74bp_to_uc004cys.2_5end	entrezgene:5475	HGNC:9243	NA	ENST00000472826	PPEF1	protein_coding	87	0	1	1	0
chrX:18725758..18725784,+	1	-0.526632	0.138011	0.19053	p1@PPEF1	CAGE_peak_1_at_PPEF1_5end	0bp_to_ENST00000472826,ENST00000496075,ENST00000544635,uc004cys.2,uc011mja.1_5end	entrezgene:5475	HGNC:9243	uniprot:C9JY08,uniprot:F8WC69,uniprot:B7Z6R7	ENST00000496075	PPEF1	protein_coding	0	0	0	1	0
chrX:18850242..18850251,+	1	-1.48533	0.00642669	0.0134944	p@chrX:18850242..18850251,+	CAGE_peak_at_chrX:18850242..18850251,+	NA	NA	NA	NA	ENST00000470157	PPEF1	protein_coding	14028	0	0	1	0
chrX:19002165..19002177,-	1	-2.18433	0.210463	0.432291	p11@PHKA2	CAGE_peak_11_at_PHKA2_5end	302bp_to_NM_000292,uc004cyv.3_5end	entrezgene:5256	HGNC:8926	uniprot:P46019	ENST00000379942	PHKA2	protein_coding	538	1	0	1	0
chrX:19002194..19002206,-	1	-0.76782	0.230041	0.276802	p13@PHKA2	CAGE_peak_13_at_PHKA2_5end	273bp_to_NM_000292,uc004cyv.3_5end	entrezgene:5256	HGNC:8926	uniprot:P46019	ENST00000379942	PHKA2	protein_coding	509	1	0	1	0
chrX:19002207..19002239,-	1	-1.41748	1.80772	1.98642	p1@PHKA2	CAGE_peak_1_at_PHKA2_5end	240bp_to_NM_000292,uc004cyv.3_5end	entrezgene:5256	HGNC:8926	uniprot:P46019	ENST00000379942	PHKA2	protein_coding	476	1	0	1	0
chrX:19002294..19002323,+	1	0.728457	0.865235	1.01056	p@chrX:19002294..19002323,+	CAGE_peak_at_chrX:19002294..19002323,+	NA	NA	NA	NA	ENST00000439295	PHKA2-AS1	antisense	91431	1	0	1	0
chrX:19002434..19002455,-	1	1.68454	0.472461	0.360967	p7@PHKA2	CAGE_peak_7_at_PHKA2_5end	24bp_to_NM_000292,uc004cyv.3_5end	entrezgene:5256	HGNC:8926	uniprot:P46019	ENST00000379942	PHKA2	protein_coding	260	1	0	1	0
chrX:19002465..19002491,-	1	2.22031	1.29985	1.00462	p2@PHKA2	CAGE_peak_2_at_PHKA2_5end	0bp_to_NM_000292,uc004cyv.3_5end	entrezgene:5256	HGNC:8926	uniprot:P46019	ENST00000379942	PHKA2	protein_coding	224	1	0	1	0
chrX:19002498..19002509,-	1	1.02683	0.372625	0.320551	p9@PHKA2	CAGE_peak_9_at_PHKA2_5end	-18bp_to_NM_000292,uc004cyv.3_5end	entrezgene:5256	HGNC:8926	uniprot:P46019	ENST00000379942	PHKA2	protein_coding	206	1	0	1	0
chrX:19002696..19002708,-	1	1.66293	0.288465	0.249289	p10@PHKA2	CAGE_peak_10_at_PHKA2_5end	7bp_to_ENST00000379942_5end	entrezgene:5256	HGNC:8926	uniprot:P46019	ENST00000379942	PHKA2	protein_coding	7	1	0	1	0
chrX:19031911..19031914,-	1	1.18144	0.00870019	0.00229419	p@chrX:19031911..19031914,-	CAGE_peak_at_chrX:19031911..19031914,-	NA	NA	NA	NA	ENST00000479496	GPR64	retained_intron	22591	0	0	1	0
chrX:19031918..19031923,-	1	1.38731	0.00974289	0.0009639	p@chrX:19031918..19031923,-	CAGE_peak_at_chrX:19031918..19031923,-	NA	NA	NA	NA	ENST00000479496	GPR64	retained_intron	22582	0	0	1	0
chrX:19049137..19049154,-	1	1.51784	0.0563504	0.0260114	p@chrX:19049137..19049154,-	CAGE_peak_at_chrX:19049137..19049154,-	NA	NA	NA	NA	ENST00000479496	GPR64	retained_intron	5351	0	1	1	0
chrX:19081123..19081127,-	1	1.47701	0.0193149	0.00661151	p@chrX:19081123..19081127,-	CAGE_peak_at_chrX:19081123..19081127,-	NA	NA	NA	NA	ENST00000340581	GPR64	protein_coding	19733	0	0	1	0
chrX:19140237..19140247,-	1	0.989875	0.0349213	0.0158845	p@chrX:19140237..19140247,-	CAGE_peak_at_chrX:19140237..19140247,-	NA	NA	NA	NA	ENST00000357991	GPR64	protein_coding	331	1	0	1	0
chrX:19140503..19140514,-	1	1.02988	0.0742293	0.0427844	p@chrX:19140503..19140514,-	CAGE_peak_at_chrX:19140503..19140514,-	NA	NA	NA	NA	ENST00000357991	GPR64	protein_coding	64	1	0	1	0
chrX:19140575..19140622,-	1	0.675182	1.64168	0.873027	p1@GPR64	CAGE_peak_1_at_GPR64_5end	0bp_to_ENST00000356606,ENST00000357991_5end	entrezgene:10149	HGNC:4516	NA	ENST00000356606	GPR64	protein_coding	0	1	0	1	0
chrX:19141065..19141080,-	1	0.96542	0.192737	0.0728445	p3@GPR64	CAGE_peak_3_at_GPR64_5end	-310bp_to_ENST00000354791,ENST00000379873,ENST00000379876,ENST00000379878,NM_001079858,NM_001079859,NM_001079860,NM_001184833,NM_001184834,NM_001184835,NM_001184836,NM_001184837,NM_005756_5end	entrezgene:10149	HGNC:4516	uniprot:C9JWS0,uniprot:Q8IZP9,uniprot:Q499H0,uniprot:A8K4P7	ENST00000379873	GPR64	protein_coding	309	1	0	1	0
chrX:19141461..19141470,-	1	1.59426	0.0233279	0.00188449	p@chrX:19141461..19141470,-	CAGE_peak_at_chrX:19141461..19141470,-	NA	NA	NA	NA	ENST00000379873	GPR64	protein_coding	705	0	0	1	0
chrX:19362015..19362122,+	1	-1.58044	51.3676	54.7924	p1@PDHA1	CAGE_peak_1_at_PDHA1_5end	0bp_to_ENST00000355808,ENST00000379805,ENST00000379815,ENST00000417819,ENST00000422285,ENST00000423505,ENST00000492364_5end	entrezgene:5160	HGNC:8806	uniprot:Q5JPT9,uniprot:Q5JPU0,uniprot:Q5JPU2,uniprot:P08559,uniprot:Q5JPU1	ENST00000379805	PDHA1	protein_coding	0	1	0	1	0
chrX:19373832..19373845,+	1	0.688609	0.161521	0.150233	p5@PDHA1	CAGE_peak_5_at_PDHA1_5end	132bp_to_ENST00000379804_5end	entrezgene:5160	HGNC:8806	uniprot:Q5JPU3	ENST00000379804	PDHA1	protein_coding	131	0	1	1	0
chrX:19533574..19533586,-	1	-0.049883	0.0802505	0.112089	p2@MAP3K15	CAGE_peak_2_at_MAP3K15_5end	-195bp_to_ENST00000338883,NM_001001671_5end	entrezgene:389840	HGNC:31689	uniprot:Q6ZN16	ENST00000338883	MAP3K15	protein_coding	194	0	0	1	0
chrX:19587421..19587439,-	1	0.780236	0.0749739	0.0403519	p34@SH3KBP1	CAGE_peak_34_at_SH3KBP1_5end	165bp_to_uc010nfm.2_5end	entrezgene:30011	HGNC:13867	NA	ENST00000338883	MAP3K15	protein_coding	54041	0	0	1	0
chrX:19587599..19587612,-	1	0.314078	0.245892	0.228349	p15@SH3KBP1	CAGE_peak_15_at_SH3KBP1_5end	0bp_to_uc010nfm.2_5end	entrezgene:30011	HGNC:13867	NA	ENST00000338883	MAP3K15	protein_coding	54219	0	0	1	0
chrX:19587635..19587644,-	1	0.380737	0.0418847	0.0246338	p38@SH3KBP1	CAGE_peak_38_at_SH3KBP1_5end	-30bp_to_uc010nfm.2_5end	entrezgene:30011	HGNC:13867	NA	ENST00000338883	MAP3K15	protein_coding	54255	0	0	1	0
chrX:19626101..19626118,-	1	-1.55108	0.527654	0.55999	p@chrX:19626101..19626118,-	CAGE_peak_at_chrX:19626101..19626118,-	NA	NA	NA	NA	ENST00000477102	SH3KBP1	processed_transcript	56714	0	1	1	0
chrX:19649646..19649677,+	1	0.931524	0.0335547	0.00500701	p@chrX:19649646..19649677,+	CAGE_peak_at_chrX:19649646..19649677,+	NA	NA	NA	NA	ENST00000365274	Y_RNA	misc_RNA	254753	0	1	1	0
chrX:19688455..19688469,-	1	0.487516	0.113737	0.0984172	p21@SH3KBP1	CAGE_peak_21_at_SH3KBP1_5end	10bp_to_ENST00000541422,uc011mje.1_5end	entrezgene:30011	HGNC:13867	uniprot:B7Z6E8	ENST00000541422	SH3KBP1	protein_coding	10	0	0	1	0
chrX:19688475..19688492,-	1	-0.774813	0.0665336	0.0912989	p26@SH3KBP1	CAGE_peak_26_at_SH3KBP1_5end	0bp_to_ENST00000541422,uc011mje.1_5end	entrezgene:30011	HGNC:13867	uniprot:B7Z6E8	ENST00000541422	SH3KBP1	protein_coding	0	0	1	1	0
chrX:19688507..19688554,-	1	-0.503481	0.708573	0.67199	p7@SH3KBP1	CAGE_peak_7_at_SH3KBP1_5end	-27bp_to_ENST00000541422,uc011mje.1_5end	entrezgene:30011	HGNC:13867	uniprot:B7Z6E8	ENST00000541422	SH3KBP1	protein_coding	26	0	1	1	0
chrX:19689008..19689051,-	1	-3.3095	7.06702	10.1189	p2@SH3KBP1	CAGE_peak_2_at_SH3KBP1_5end	0bp_to_uc011mjf.1_5end	entrezgene:30011	HGNC:13867	NA	ENST00000379716	SH3KBP1	protein_coding	64	0	1	1	0
chrX:19689071..19689095,-	1	-2.91593	0.381878	0.781604	p8@SH3KBP1	CAGE_peak_8_at_SH3KBP1_5end	20bp_to_ENST00000379716_5end	entrezgene:30011	HGNC:13867	uniprot:Q5JPT4	ENST00000379716	SH3KBP1	protein_coding	20	0	1	1	0
chrX:19689229..19689240,-	1	-2.9624	0.0642316	0.121486	p28@SH3KBP1	CAGE_peak_28_at_SH3KBP1_5end	-110bp_to_NM_001184960_5end	entrezgene:30011	HGNC:13867	uniprot:B7Z1D5,uniprot:Q5JPT4	ENST00000379716	SH3KBP1	protein_coding	112	0	0	1	0
chrX:19701188..19701193,-	1	2.04658	0.295357	0.0698493	p@chrX:19701188..19701193,-	CAGE_peak_at_chrX:19701188..19701193,-	NA	NA	NA	NA	ENST00000379716	SH3KBP1	protein_coding	12071	0	1	1	0
chrX:19702168..19702179,-	1	0.269314	0.0351984	0.0245632	p@chrX:19702168..19702179,-	CAGE_peak_at_chrX:19702168..19702179,-	NA	NA	NA	NA	ENST00000494961	SH3KBP1	processed_transcript	11639	0	1	1	0
chrX:19702240..19702252,-	1	1.49463	0.0923157	0.02846	p@chrX:19702240..19702252,-	CAGE_peak_at_chrX:19702240..19702252,-	NA	NA	NA	NA	ENST00000494961	SH3KBP1	processed_transcript	11566	0	0	1	0
chrX:19734408..19734420,+	1	0.396787	0.298968	0.0846215	p@chrX:19734408..19734420,+	CAGE_peak_at_chrX:19734408..19734420,+	NA	NA	NA	NA	ENST00000365274	Y_RNA	misc_RNA	339515	0	0	1	0
chrX:19743800..19743841,-	1	1.21748	0.404156	0.100316	p@chrX:19743800..19743841,-	CAGE_peak_at_chrX:19743800..19743841,-	NA	NA	NA	NA	ENST00000431164	SH3KBP1	protein_coding	15113	0	0	1	0
chrX:19744063..19744094,+	1	1.53351	0.379382	0.0757933	p@chrX:19744063..19744094,+	CAGE_peak_at_chrX:19744063..19744094,+	NA	NA	NA	NA	ENST00000365274	Y_RNA	misc_RNA	349170	0	0	1	0
chrX:19765692..19765719,-	1	3.01946	0.332183	0.0728122	p@chrX:19765692..19765719,-	CAGE_peak_at_chrX:19765692..19765719,-	NA	NA	NA	NA	ENST00000432234	SH3KBP1	protein_coding	101	0	0	1	0
chrX:19766152..19766184,-	1	-0.915478	0.126912	0.0947784	p17@SH3KBP1	CAGE_peak_17_at_SH3KBP1_5end	-331bp_to_ENST00000432234_5end	entrezgene:30011	HGNC:13867	uniprot:Q5JPT1	ENST00000432234	SH3KBP1	protein_coding	330	0	1	1	0
chrX:19766188..19766199,-	1	-2.07165	0.0202743	0.0287721	p37@SH3KBP1	CAGE_peak_37_at_SH3KBP1_5end	-367bp_to_ENST00000432234_5end	entrezgene:30011	HGNC:13867	uniprot:Q5JPT1	ENST00000432234	SH3KBP1	protein_coding	366	0	0	1	0
chrX:19817850..19817861,-	1	3.3702	0.455827	0.123416	p10@SH3KBP1	CAGE_peak_10_at_SH3KBP1_5end	7bp_to_ENST00000379698_5end	entrezgene:30011	HGNC:13867	NA	ENST00000379698	SH3KBP1	protein_coding	7	0	1	1	0
chrX:19817874..19817922,-	1	3.03617	7.07097	1.81258	p4@SH3KBP1	CAGE_peak_4_at_SH3KBP1_5end	0bp_to_NM_001024666,uc004czl.2_5end	entrezgene:30011	HGNC:13867	uniprot:Q5JPT5,uniprot:Q96B97	ENST00000379698	SH3KBP1	protein_coding	4	0	1	1	0
chrX:19818058..19818073,-	1	2.98735	0.195564	0.0256232	p19@SH3KBP1	CAGE_peak_19_at_SH3KBP1_5end	-141bp_to_NM_001024666,uc004czl.2_5end	entrezgene:30011	HGNC:13867	uniprot:Q5JPT5,uniprot:Q96B97	ENST00000379698	SH3KBP1	protein_coding	188	0	1	1	0
chrX:19854375..19854404,-	1	-1.96697	0.201334	0.221864	p14@SH3KBP1	CAGE_peak_14_at_SH3KBP1_5end	0bp_to_AB590253,CU677457,DQ892387,DQ895600_5end	entrezgene:30011	HGNC:13867	NA	ENST00000379698	SH3KBP1	protein_coding	36505	0	1	1	0
chrX:19854446..19854468,-	1	-1.51337	0.0167634	0.0502565	p20@SH3KBP1	CAGE_peak_20_at_SH3KBP1_5end	-45bp_to_AB590253,CU677457,DQ892387,DQ895600_5end	entrezgene:30011	HGNC:13867	NA	ENST00000379698	SH3KBP1	protein_coding	36576	0	0	1	0
chrX:19854476..19854495,-	1	-1.69236	0.0178607	0.0381845	p30@SH3KBP1	CAGE_peak_30_at_SH3KBP1_5end	-75bp_to_AB590253,CU677457,DQ892387,DQ895600_5end	entrezgene:30011	HGNC:13867	NA	ENST00000379698	SH3KBP1	protein_coding	36606	0	0	1	0
chrX:19882103..19882144,+	1	-0.67442	0.0248612	0.0169562	p@chrX:19882103..19882144,+	CAGE_peak_at_chrX:19882103..19882144,+	NA	NA	NA	NA	ENST00000424026	EIF1AX-AS1	antisense	275941	0	1	1	0
chrX:19902375..19902384,-	1	-0.637876	0.0146349	0.0103299	p@chrX:19902375..19902384,-	CAGE_peak_at_chrX:19902375..19902384,-	NA	NA	NA	NA	ENST00000379697	SH3KBP1	protein_coding	3192	0	0	1	0
chrX:19905661..19905699,-	1	-1.64923	12.0819	11.0826	p1@SH3KBP1	CAGE_peak_1_at_SH3KBP1_5end	19bp_to_ENST00000379702,ENST00000397821_5end	entrezgene:30011	HGNC:13867	uniprot:E9PC08,uniprot:Q96B97	ENST00000397821	SH3KBP1	protein_coding	19	1	1	1	0
chrX:19906013..19906024,-	1	-2.7365	0.174143	0.240672	p16@SH3KBP1	CAGE_peak_16_at_SH3KBP1_5end	-269bp_to_NM_031892,uc004czm.2_5end	entrezgene:30011	HGNC:13867	uniprot:Q5JPT6,uniprot:Q96B97	ENST00000397821	SH3KBP1	protein_coding	293	1	0	1	0
chrX:20009144..20009192,-	1	-1.18314	4.84562	5.37653	p1@ENST00000500992	CAGE_peak_1_at_ENST00000500992_5end	-106bp_to_ENST00000500992_5end	NA	NA	NA	ENST00000383936	Y_RNA	misc_RNA	5866	1	0	1	0
chrX:20033553..20033556,-	1	0.531028	0.0342523	0	p@chrX:20033553..20033556,-	CAGE_peak_at_chrX:20033553..20033556,-	NA	NA	NA	NA	ENST00000579846	MIR23C	miRNA	1748	0	0	1	0
chrX:20033585..20033604,-	1	0.506468	0.0236498	0.000620218	p@chrX:20033585..20033604,-	CAGE_peak_at_chrX:20033585..20033604,-	NA	NA	NA	NA	ENST00000579846	MIR23C	miRNA	1700	0	0	1	0
chrX:20043136..20043177,-	1	-1.59714	0.0254314	0.435981	p@chrX:20043136..20043177,-	CAGE_peak_at_chrX:20043136..20043177,-	NA	NA	NA	NA	ENST00000466145	MAP7D2	processed_transcript	883	0	1	1	0
chrX:20074867..20074877,-	1	-0.475489	0.0177444	0.050126	p11@MAP7D2	CAGE_peak_11_at_MAP7D2_5end	17bp_to_AK127056_5end	entrezgene:256714	HGNC:25899	uniprot:B3KXC0	ENST00000543767	MAP7D2	protein_coding	17	0	0	1	0
chrX:20074909..20074954,-	1	-0.531941	0.1604	0.286473	p4@MAP7D2	CAGE_peak_4_at_MAP7D2_5end	0bp_to_uc004czq.1_5end	entrezgene:256714	HGNC:25899	uniprot:Q96T17	ENST00000543767	MAP7D2	protein_coding	13	0	0	1	0
chrX:20074979..20075010,-	1	-1.00325	0.154256	0.332282	p3@MAP7D2	CAGE_peak_3_at_MAP7D2_5end	-70bp_to_uc004czq.1_5end	entrezgene:256714	HGNC:25899	uniprot:Q96T17	ENST00000543767	MAP7D2	protein_coding	83	0	0	1	0
chrX:20075062..20075077,-	1	-0.742467	0.0851542	0.176985	p7@MAP7D2	CAGE_peak_7_at_MAP7D2_5end	-153bp_to_uc004czq.1_5end	entrezgene:256714	HGNC:25899	uniprot:Q96T17	ENST00000543767	MAP7D2	protein_coding	166	0	0	1	0
chrX:20075081..20075102,-	1	-0.565253	0.114548	0.242194	p6@MAP7D2	CAGE_peak_6_at_MAP7D2_5end	-172bp_to_uc004czq.1_5end	entrezgene:256714	HGNC:25899	uniprot:Q96T17	ENST00000543767	MAP7D2	protein_coding	185	0	0	1	0
chrX:20075103..20075114,-	1	-0.898913	0.00578099	0.0296922	p20@MAP7D2	CAGE_peak_20_at_MAP7D2_5end	-194bp_to_uc004czq.1_5end	entrezgene:256714	HGNC:25899	uniprot:Q96T17	ENST00000543767	MAP7D2	protein_coding	207	0	0	1	0
chrX:20134713..20134774,-	1	0.816476	0.185371	0.565617	p2@MAP7D2	CAGE_peak_2_at_MAP7D2_5end	0bp_to_ENST00000452324,NM_001168467,uc011mji.1_5end	entrezgene:256714	HGNC:25899	uniprot:C9JYW0,uniprot:B7Z2J8,uniprot:Q96T17	ENST00000452324	MAP7D2	protein_coding	0	1	0	1	0
chrX:20160199..20160222,+	1	-1.54682	0.177632	0.198347	p@chrX:20160199..20160222,+	CAGE_peak_at_chrX:20160199..20160222,+	NA	NA	NA	NA	ENST00000424026	EIF1AX-AS1	antisense	2112	1	0	1	0
chrX:20160229..20160244,+	1	0.207592	0.369643	0.292147	p@chrX:20160229..20160244,+	CAGE_peak_at_chrX:20160229..20160244,+	NA	NA	NA	NA	ENST00000424026	EIF1AX-AS1	antisense	2142	1	0	1	0
chrX:20193351..20193358,-	1	-0.671889	0.134584	0.141103	p@chrX:20193351..20193358,-	CAGE_peak_at_chrX:20193351..20193358,-	NA	NA	NA	NA	ENST00000479809	RPS6KA3	processed_transcript	2368	0	1	1	0
chrX:20236970..20237027,-	1	-1.85091	1.36362	1.37511	p4@RPS6KA3	CAGE_peak_4_at_RPS6KA3_5end	0bp_to_ENST00000379548,ENST00000474266,uc011mjk.1_5end	entrezgene:6197	HGNC:10432	uniprot:F5GYC4	ENST00000474266	RPS6KA3	retained_intron	0	0	1	1	0
chrX:20237059..20237081,-	1	0.222611	0.270261	0.248127	p7@RPS6KA3	CAGE_peak_7_at_RPS6KA3_5end	0bp_to_ENST00000457145_5end	entrezgene:6197	HGNC:10432	uniprot:B1AXG1	ENST00000457145	RPS6KA3	protein_coding	0	0	1	1	0
chrX:20237399..20237410,-	1	-0.17741	0.0142321	0.0246367	p18@RPS6KA3	CAGE_peak_18_at_RPS6KA3_5end	-322bp_to_ENST00000457145_5end	entrezgene:6197	HGNC:10432	uniprot:B1AXG1	ENST00000457145	RPS6KA3	protein_coding	321	0	0	1	0
chrX:20283646..20283656,+	1	-2.20314	0.0666635	0.117573	p@chrX:20283646..20283656,+	CAGE_peak_at_chrX:20283646..20283656,+	NA	NA	NA	NA	ENST00000424026	EIF1AX-AS1	antisense	125559	0	1	1	0
chrX:20284429..20284435,+	1	-0.640767	0.0767019	0.0771501	p@chrX:20284429..20284435,+	CAGE_peak_at_chrX:20284429..20284435,+	NA	NA	NA	NA	ENST00000424026	EIF1AX-AS1	antisense	126342	1	0	1	0
chrX:20284912..20284919,-	1	-1.23184	0.135303	0.200241	p9@RPS6KA3	CAGE_peak_9_at_RPS6KA3_5end	38bp_to_ENST00000379565_5end	entrezgene:6197	HGNC:10432	uniprot:P51812	ENST00000379565	RPS6KA3	protein_coding	38	1	0	1	0
chrX:20284958..20285039,-	1	-0.237159	21.7526	17.838	p1@RPS6KA3	CAGE_peak_1_at_RPS6KA3_5end	0bp_to_ENST00000379565_5end	entrezgene:6197	HGNC:10432	uniprot:P51812	ENST00000379565	RPS6KA3	protein_coding	0	1	1	1	0
chrX:20285045..20285067,-	1	0.265485	1.41389	1.29976	p3@RPS6KA3	CAGE_peak_3_at_RPS6KA3_5end	-87bp_to_ENST00000379565_5end	entrezgene:6197	HGNC:10432	uniprot:P51812	ENST00000379565	RPS6KA3	protein_coding	86	1	1	1	0
chrX:20285113..20285175,-	1	-0.788784	6.63901	7.12782	p2@RPS6KA3	CAGE_peak_2_at_RPS6KA3_5end	42bp_to_ENST00000492128_5end	entrezgene:6197	HGNC:10432	NA	ENST00000492128	RPS6KA3	processed_transcript	42	1	1	1	0
chrX:20335895..20335906,-	1	1.50238	0.14182	0	p@chrX:20335895..20335906,-	CAGE_peak_at_chrX:20335895..20335906,-	NA	NA	NA	NA	ENST00000544447	RPS6KA3	protein_coding	50371	0	0	1	0
chrX:21392214..21392231,-	1	-1.35173	0.0254286	0.0781703	p@chrX:21392214..21392231,-	CAGE_peak_at_chrX:21392214..21392231,-	NA	NA	NA	NA	ENST00000457739	RARRES2P3	processed_pseudogene	48180	1	0	1	0
chrX:21392311..21392316,+	1	-1.24405	0.0472384	0.0909701	p8@CNKSR2	CAGE_peak_8_at_CNKSR2_5end	-219bp_to_ENST00000425654,ENST00000543067,NM_001168647,NM_001168648,NM_001168649,NM_014927_5end	entrezgene:22866	HGNC:19701	uniprot:B7ZLJ1,uniprot:B4DGR4,uniprot:B3KPN2,uniprot:Q8WXI2	ENST00000425654	CNKSR2	protein_coding	219	1	0	1	0
chrX:21392324..21392331,+	1	-0.503896	0.0901055	0.161311	p6@CNKSR2	CAGE_peak_6_at_CNKSR2_5end	-204bp_to_ENST00000425654,ENST00000543067,NM_001168647,NM_001168648,NM_001168649,NM_014927_5end	entrezgene:22866	HGNC:19701	uniprot:B7ZLJ1,uniprot:B4DGR4,uniprot:B3KPN2,uniprot:Q8WXI2	ENST00000425654	CNKSR2	protein_coding	204	1	0	1	0
chrX:21392356..21392365,+	1	-0.685194	0.0518436	0.142665	p7@CNKSR2	CAGE_peak_7_at_CNKSR2_5end	-170bp_to_ENST00000425654,ENST00000543067,NM_001168647,NM_001168648,NM_001168649,NM_014927_5end	entrezgene:22866	HGNC:19701	uniprot:B7ZLJ1,uniprot:B4DGR4,uniprot:B3KPN2,uniprot:Q8WXI2	ENST00000425654	CNKSR2	protein_coding	170	1	0	1	0
chrX:21392529..21392549,+	1	0.304094	1.42778	4.67597	p1@CNKSR2	CAGE_peak_1_at_CNKSR2_5end	0bp_to_ENST00000425654,ENST00000543067,NM_001168647,NM_001168648,NM_001168649,NM_014927_5end	entrezgene:22866	HGNC:19701	uniprot:B7ZLJ1,uniprot:B4DGR4,uniprot:B3KPN2,uniprot:Q8WXI2	ENST00000543067	CNKSR2	protein_coding	0	1	1	1	0
chrX:21392553..21392579,+	1	0.666189	1.53057	3.66236	p2@CNKSR2	CAGE_peak_2_at_CNKSR2_5end	0bp_to_ENST00000279451_5end	entrezgene:22866	HGNC:19701	NA	ENST00000279451	CNKSR2	protein_coding	0	1	0	1	0
chrX:21392584..21392587,+	1	0.239129	0.0558569	0.190118	p4@CNKSR2	CAGE_peak_4_at_CNKSR2_5end	24bp_to_ENST00000279451_5end	entrezgene:22866	HGNC:19701	NA	ENST00000279451	CNKSR2	protein_coding	23	1	0	1	0
chrX:21392594..21392605,+	1	-0.174472	0.115377	0.478816	p3@CNKSR2	CAGE_peak_3_at_CNKSR2_5end	34bp_to_ENST00000279451_5end	entrezgene:22866	HGNC:19701	NA	ENST00000279451	CNKSR2	protein_coding	33	1	0	1	0
chrX:21392873..21392884,+	1	-1.11084	0.0114036	0.095021	p9@CNKSR2	CAGE_peak_9_at_CNKSR2_5end	-95bp_to_ENST00000379510,uc004czw.2,uc004czx.1,uc011mjn.1,uc011mjo.1_5end	entrezgene:22866	HGNC:19701	uniprot:Q8WXI2	ENST00000379510	CNKSR2	protein_coding	95	1	0	1	0
chrX:21444376..21444380,+	1	2.23412	0.0138569	0	p@chrX:21444376..21444380,+	CAGE_peak_at_chrX:21444376..21444380,+	NA	NA	NA	NA	ENST00000480138	CNKSR2	processed_transcript	6374	0	0	1	0
chrX:21444387..21444409,+	1	2.00872	0.0806524	0.0175124	p@chrX:21444387..21444409,+	CAGE_peak_at_chrX:21444387..21444409,+	NA	NA	NA	NA	ENST00000480138	CNKSR2	processed_transcript	6345	0	0	1	0
chrX:21550011..21550030,+	1	-1.46178	0.0266553	0.112768	p10@CNKSR2	CAGE_peak_10_at_CNKSR2_5end	37bp_to_ENST00000485012_5end	entrezgene:22866	HGNC:19701	NA	ENST00000485012	CNKSR2	processed_transcript	36	0	1	1	0
chrX:21627380..21627391,+	1	-0.591855	0.0111282	0.10782	p@chrX:21627380..21627391,+	CAGE_peak_at_chrX:21627380..21627391,+	NA	NA	NA	NA	ENST00000579338	AL928874.1	miRNA	46189	0	1	1	0
chrX:21666936..21666940,+	1	-1.26631	0.00867713	0.0909433	p@chrX:21666936..21666940,+	CAGE_peak_at_chrX:21666936..21666940,+	NA	NA	NA	NA	ENST00000579338	AL928874.1	miRNA	85745	0	0	1	0
chrX:21676379..21676390,-	1	1.28033	0.0367032	0.00969175	p2@KLHL34	CAGE_peak_2_at_KLHL34_5end	57bp_to_ENST00000379499,NM_153270,uc004czz.1_5end	entrezgene:257240	HGNC:26634	uniprot:Q8N239	ENST00000379499	KLHL34	protein_coding	57	1	0	1	0
chrX:21676413..21676421,-	1	1.68731	0.0269816	0.00349984	p4@KLHL34	CAGE_peak_4_at_KLHL34_5end	26bp_to_ENST00000379499,NM_153270,uc004czz.1_5end	entrezgene:257240	HGNC:26634	uniprot:Q8N239	ENST00000379499	KLHL34	protein_coding	26	1	0	1	0
chrX:21676442..21676453,-	1	0.774644	0.041016	0.0166766	p1@KLHL34	CAGE_peak_1_at_KLHL34_5end	0bp_to_ENST00000379499,NM_153270,uc004czz.1_5end	entrezgene:257240	HGNC:26634	uniprot:Q8N239	ENST00000379499	KLHL34	protein_coding	0	1	0	1	0
chrX:21761906..21761916,-	1	-0.166213	0.027286	0.0339957	p@chrX:21761906..21761916,-	CAGE_peak_at_chrX:21761906..21761916,-	NA	NA	NA	NA	ENST00000494525	SMPX	processed_transcript	14223	0	1	1	0
chrX:21776151..21776177,-	1	1.07137	1.80473	1.38775	p2@SMPX	CAGE_peak_2_at_SMPX_5end	-11bp_to_ENST00000494525_5end	entrezgene:23676	HGNC:11122	NA	ENST00000494525	SMPX	processed_transcript	10	0	1	1	0
chrX:21776185..21776201,-	1	0.608582	1.27752	1.26288	p3@SMPX	CAGE_peak_3_at_SMPX_5end	28bp_to_uc004daa.2_5end	entrezgene:23676	HGNC:11122	NA	ENST00000494525	SMPX	processed_transcript	44	0	1	1	0
chrX:21776202..21776215,-	1	0.197572	0.460665	0.496208	p4@SMPX	CAGE_peak_4_at_SMPX_5end	14bp_to_uc004daa.2_5end	entrezgene:23676	HGNC:11122	NA	ENST00000494525	SMPX	processed_transcript	61	0	1	1	0
chrX:21776218..21776270,-	1	-0.243219	2.35141	2.84635	p1@SMPX	CAGE_peak_1_at_SMPX_5end	0bp_to_uc004daa.2_5end	entrezgene:23676	HGNC:11122	NA	ENST00000379494	SMPX	protein_coding	10	0	1	1	0
chrX:21776288..21776299,-	1	-0.326344	0.131837	0.145919	p5@SMPX	CAGE_peak_5_at_SMPX_5end	-7bp_to_ENST00000379494_5end	entrezgene:23676	HGNC:11122	uniprot:Q9UHP9	ENST00000379494	SMPX	protein_coding	6	0	1	1	0
chrX:21776358..21776372,-	1	0.817919	0.086141	0.0701248	p6@SMPX	CAGE_peak_6_at_SMPX_5end	-77bp_to_ENST00000379494_5end	entrezgene:23676	HGNC:11122	uniprot:Q9UHP9	ENST00000379494	SMPX	protein_coding	76	0	1	1	0
chrX:21857717..21857763,+	1	-2.11586	18.3798	20.4267	p1@MBTPS2	CAGE_peak_1_at_MBTPS2_5end	0bp_to_ENST00000379484,ENST00000465888_5end	entrezgene:51360	HGNC:15455	uniprot:O43462	ENST00000379484	MBTPS2	protein_coding	0	1	0	1	0
chrX:21857764..21857796,+	1	0.710039	4.45265	4.3973	p2@MBTPS2	CAGE_peak_2_at_MBTPS2_5end	0bp_to_ENST00000365779_5end	entrezgene:51360	HGNC:15455	uniprot:B9ZVQ3	ENST00000365779	MBTPS2	protein_coding	0	1	0	1	0
chrX:21958674..21958721,+	1	0.823264	3.85811	4.17693	p2@SMS	CAGE_peak_2_at_SMS_5end	0bp_to_ENST00000404933,NM_004595_5end	entrezgene:6611	HGNC:11123	uniprot:P52788	ENST00000404933	SMS	protein_coding	0	1	1	1	0
chrX:21977968..21977978,+	1	0.284697	0.064788	0.099067	p@chrX:21977968..21977978,+	CAGE_peak_at_chrX:21977968..21977978,+	NA	NA	NA	NA	ENST00000457085	SMS	protein_coding	18804	0	0	1	0
chrX:21977990..21978030,+	1	0.609414	0.353949	0.696921	p@chrX:21977990..21978030,+	CAGE_peak_at_chrX:21977990..21978030,+	NA	NA	NA	NA	ENST00000457085	SMS	protein_coding	18826	0	0	1	0
chrX:22011657..22011669,+	1	0.564009	0.0893415	0.036685	p@chrX:22011657..22011669,+	CAGE_peak_at_chrX:22011657..22011669,+	NA	NA	NA	NA	ENST00000379374	PHEX	protein_coding	38889	0	0	1	0
chrX:22015039..22015052,-	1	0.929922	0.244927	0.0511483	p@chrX:22015039..22015052,-	CAGE_peak_at_chrX:22015039..22015052,-	NA	NA	NA	NA	ENST00000570812	RN7SL436P	misc_RNA	57498	0	0	1	0
chrX:22015219..22015221,+	1	0.993405	0.0627259	0.0191685	p@chrX:22015219..22015221,+	CAGE_peak_at_chrX:22015219..22015221,+	NA	NA	NA	NA	ENST00000379374	PHEX	protein_coding	35337	0	0	1	0
chrX:22015303..22015315,+	1	1.41906	0.222903	0.0481225	p@chrX:22015303..22015315,+	CAGE_peak_at_chrX:22015303..22015315,+	NA	NA	NA	NA	ENST00000379374	PHEX	protein_coding	35243	0	0	1	0
chrX:22050410..22050411,+	1	-1.43814	0.00662084	0.0129702	p9@PHEX	CAGE_peak_9_at_PHEX_5end	-147bp_to_ENST00000379374_5end	entrezgene:5251	HGNC:8918	uniprot:P78562	ENST00000379374	PHEX	protein_coding	147	0	1	1	0
chrX:22050419..22050450,+	1	-1.49499	0.155487	0.465407	p1@PHEX	CAGE_peak_1_at_PHEX_5end	-108bp_to_ENST00000379374_5end	entrezgene:5251	HGNC:8918	uniprot:P78562	ENST00000379374	PHEX	protein_coding	108	0	1	1	0
chrX:22050546..22050583,+	1	0.336978	0.0287538	0.0145404	p6@PHEX	CAGE_peak_6_at_PHEX_5end	0bp_to_ENST00000379374_5end	entrezgene:5251	HGNC:8918	uniprot:P78562	ENST00000379374	PHEX	protein_coding	0	0	1	1	0
chrX:22154609..22154625,+	1	-1.30835	0.0935344	0.138781	p@chrX:22154609..22154625,+	CAGE_peak_at_chrX:22154609..22154625,+	NA	NA	NA	NA	ENST00000418858	PHEX	protein_coding	38786	0	1	1	0
chrX:22154669..22154692,+	1	-2.98064	0.342257	0.67063	p@chrX:22154669..22154692,+	CAGE_peak_at_chrX:22154669..22154692,+	NA	NA	NA	NA	ENST00000418858	PHEX	protein_coding	38846	0	0	1	0
chrX:23018058..23018082,+	1	0.109059	0.0683407	0.066263	p1@DDX53	CAGE_peak_1_at_DDX53_5end	0bp_to_NM_182699_5end	entrezgene:168400	HGNC:20083	uniprot:Q86TM3	ENST00000327968	DDX53	protein_coding	4	0	0	1	0
chrX:23093971..23094018,+	1	-1.99448	0.262353	0.387695	p2@FAM3C2	CAGE_peak_2_at_FAM3C2_5end	96bp_to_ENST00000312214_5end	NA	HGNC:34501	NA	ENST00000312214	FAM3C2	processed_pseudogene	95	0	0	1	0
chrX:23351477..23351490,-	1	-0.71899	0.0282246	0.151003	p@chrX:23351477..23351490,-	CAGE_peak_at_chrX:23351477..23351490,-	NA	NA	NA	NA	ENST00000608254	RP11-40F8.2	lincRNA	40213	1	1	1	0
chrX:23351515..23351543,-	1	0.180165	0.0642663	0.195788	p@chrX:23351515..23351543,-	CAGE_peak_at_chrX:23351515..23351543,-	NA	NA	NA	NA	ENST00000608254	RP11-40F8.2	lincRNA	40251	1	1	1	0
chrX:23352192..23352229,+	1	-1.00953	0.058184	0.261842	p3@PTCHD1	CAGE_peak_3_at_PTCHD1_5end	59bp_to_ENST00000379361_5end	entrezgene:139411	HGNC:26392	uniprot:Q96NR3	ENST00000379361	PTCHD1	protein_coding	58	1	1	1	0
chrX:23352236..23352252,+	1	-0.259299	0.0233681	0.0846547	p5@PTCHD1	CAGE_peak_5_at_PTCHD1_5end	103bp_to_ENST00000379361_5end	entrezgene:139411	HGNC:26392	uniprot:Q96NR3	ENST00000379361	PTCHD1	protein_coding	102	1	1	1	0
chrX:23352471..23352530,+	1	-0.61782	0.334348	0.775476	p1@PTCHD1	CAGE_peak_1_at_PTCHD1_5end	338bp_to_ENST00000379361_5end	entrezgene:139411	HGNC:26392	uniprot:Q96NR3	ENST00000379361	PTCHD1	protein_coding	337	1	1	1	0
chrX:23352816..23352836,+	1	-1.73012	0.0320301	0.180605	p4@PTCHD1	CAGE_peak_4_at_PTCHD1_5end	-148bp_to_NM_173495,uc004dal.3,uc010nfu.1_5end	entrezgene:139411	HGNC:26392	uniprot:Q96NR3	ENST00000456522	PTCHD1	protein_coding	349	1	1	1	0
chrX:23352958..23353002,+	1	-0.917593	0.0580192	0.386127	p2@PTCHD1	CAGE_peak_2_at_PTCHD1_5end	0bp_to_NM_173495,uc004dal.3,uc010nfu.1_5end	entrezgene:139411	HGNC:26392	uniprot:Q96NR3	ENST00000456522	PTCHD1	protein_coding	183	1	1	1	0
chrX:23677960..23677964,-	1	1.41276	0.00809113	0	p@chrX:23677960..23677964,-	CAGE_peak_at_chrX:23677960..23677964,-	NA	NA	NA	NA	ENST00000379297	ACOT9	retained_intron	47352	0	0	1	0
chrX:23682384..23682401,+	1	1.36188	0.0408107	0.000846009	p4@PRDX4	CAGE_peak_4_at_PRDX4_5end	5bp_to_ENST00000379349_5end	entrezgene:10549	HGNC:17169	uniprot:A6NJJ0	ENST00000379349	PRDX4	protein_coding	4	0	0	1	0
chrX:23682403..23682417,+	1	1.4139	0.155398	0.000799886	p3@PRDX4	CAGE_peak_3_at_PRDX4_5end	24bp_to_ENST00000379349_5end	entrezgene:10549	HGNC:17169	uniprot:A6NJJ0	ENST00000379349	PRDX4	protein_coding	23	0	0	1	0
chrX:23685581..23685648,+	1	-2.18359	123.666	134.885	p1@PRDX4	CAGE_peak_1_at_PRDX4_5end	0bp_to_ENST00000495599,NM_006406,uc004dam.2_5end	entrezgene:10549	HGNC:17169	uniprot:Q13162	ENST00000495599	PRDX4	processed_transcript	0	1	0	1	0
chrX:23685653..23685681,+	1	-2.38181	26.0533	29.0073	p2@PRDX4	CAGE_peak_2_at_PRDX4_5end	0bp_to_ENST00000379331_5end	entrezgene:10549	HGNC:17169	uniprot:A6NG45	ENST00000379331	PRDX4	protein_coding	0	1	0	1	0
chrX:23761317..23761419,-	1	-3.11074	36.9671	40.4857	p1@ACOT9	CAGE_peak_1_at_ACOT9_5end	0bp_to_ENST00000336430,ENST00000379303,ENST00000492081,ENST00000494361,NM_001033583,NM_001037171,uc004dao.2,uc004dap.2,uc004daq.2,uc004dar.2,uc004das.2,uc004dat.1,uc011mjt.1_5end	entrezgene:23597	HGNC:17152	uniprot:Q9Y305,uniprot:C9J7L8,uniprot:F8WDI2,uniprot:Q96EA2	ENST00000492081	ACOT9	protein_coding	0	1	0	1	0
chrX:23764006..23764015,-	1	2.11	0.119929	0.0283242	p@chrX:23764006..23764015,-	CAGE_peak_at_chrX:23764006..23764015,-	NA	NA	NA	NA	ENST00000494361	ACOT9	nonsense_mediated_decay	2598	0	0	1	0
chrX:23799636..23799661,+	1	1.85762	0.156355	0.0420787	p@chrX:23799636..23799661,+	CAGE_peak_at_chrX:23799636..23799661,+	NA	NA	NA	NA	ENST00000365402	Y_RNA	misc_RNA	665	0	0	1	0
chrX:23800961..23800976,-	1	-0.587183	0.0307143	0.0312184	p@chrX:23800961..23800976,-	CAGE_peak_at_chrX:23800961..23800976,-	NA	NA	NA	NA	ENST00000366134	RP13-314C10.5	antisense	96	0	0	1	0
chrX:23801096..23801109,-	1	0.34583	0.185596	0.15021	p1@ENST00000366134	CAGE_peak_1_at_ENST00000366134_5end	-23bp_to_ENST00000366134_5end	NA	NA	NA	ENST00000366134	RP13-314C10.5	antisense	22	1	0	1	0
chrX:23801280..23801297,+	1	-1.90243	615.543	543.721	p1@SAT1	CAGE_peak_1_at_SAT1_5end	0bp_to_ENST00000342463,ENST00000379251,ENST00000379253,ENST00000379254,ENST00000379270_5end	entrezgene:6303	HGNC:10540	uniprot:A6NJE6,uniprot:A6NM56,uniprot:E9PD37,uniprot:P21673	ENST00000379270	SAT1	protein_coding	0	1	0	1	0
chrX:23801881..23801897,+	1	1.08164	0.345048	0.232472	p@chrX:23801881..23801897,+	CAGE_peak_at_chrX:23801881..23801897,+	NA	NA	NA	NA	ENST00000487713	SAT1	processed_transcript	255	0	0	1	0
chrX:23801921..23801961,+	1	0.563649	1.66018	1.47892	p@chrX:23801921..23801961,+	CAGE_peak_at_chrX:23801921..23801961,+	NA	NA	NA	NA	ENST00000487713	SAT1	processed_transcript	295	0	1	1	0
chrX:23801962..23801982,+	1	1.12142	0.36488	0.318247	p@chrX:23801962..23801982,+	CAGE_peak_at_chrX:23801962..23801982,+	NA	NA	NA	NA	ENST00000487713	SAT1	processed_transcript	336	0	1	1	0
chrX:23801993..23802015,+	1	1.14923	0.711082	0.492356	p@chrX:23801993..23802015,+	CAGE_peak_at_chrX:23801993..23802015,+	NA	NA	NA	NA	ENST00000487713	SAT1	processed_transcript	367	0	1	1	0
chrX:23802082..23802094,+	1	0.687148	0.41392	0.344246	p@chrX:23802082..23802094,+	CAGE_peak_at_chrX:23802082..23802094,+	NA	NA	NA	NA	ENST00000487713	SAT1	processed_transcript	456	0	0	1	0
chrX:23802434..23802449,+	1	-0.0877827	0.119554	0.103001	p6@SAT1	CAGE_peak_6_at_SAT1_5end	-420bp_to_ENST00000474223_5end	entrezgene:6303	HGNC:10540	NA	ENST00000474223	SAT1	processed_transcript	420	0	1	1	0
chrX:23802459..23802507,+	1	1.24532	0.421437	0.296985	p4@SAT1	CAGE_peak_4_at_SAT1_5end	-362bp_to_ENST00000474223_5end	entrezgene:6303	HGNC:10540	NA	ENST00000474223	SAT1	processed_transcript	362	0	1	1	0
chrX:23802509..23802581,+	1	1.19677	0.822339	0.56392	p3@SAT1	CAGE_peak_3_at_SAT1_5end	-288bp_to_ENST00000474223_5end	entrezgene:6303	HGNC:10540	NA	ENST00000474223	SAT1	processed_transcript	288	0	1	1	0
chrX:23803131..23803142,+	1	0.84297	0.190928	0.122653	p7@SAT1	CAGE_peak_7_at_SAT1_5end	-234bp_to_ENST00000462639_5end	entrezgene:6303	HGNC:10540	NA	ENST00000462639	SAT1	processed_transcript	234	0	0	1	0
chrX:23804322..23804326,-	1	1.43113	0.0823588	0.038583	p@chrX:23804322..23804326,-	CAGE_peak_at_chrX:23804322..23804326,-	NA	NA	NA	NA	ENST00000366134	RP13-314C10.5	antisense	3248	0	1	1	0
chrX:23855458..23855463,-	1	0.778153	7.41529	4.11865	p1@RPL9P7	CAGE_peak_1_at_RPL9P7_5end	0bp_to_ENST00000418824_5end	NA	HGNC:30335	NA	ENST00000418824	RPL9P7	pseudogene	0	0	0	1	0
chrX:23925830..23925856,-	1	-1.97731	6.47345	7.74742	p2@APOO	CAGE_peak_2_at_APOO_5end	163bp_to_ENST00000490078_5end	entrezgene:79135	HGNC:28727	uniprot:G3V1B6	ENST00000490078	APOO	nonsense_mediated_decay	163	1	1	1	0
chrX:23925871..23925878,-	1	0.321753	0.143515	0.196644	p4@APOO	CAGE_peak_4_at_APOO_5end	141bp_to_ENST00000490078_5end	entrezgene:79135	HGNC:28727	uniprot:G3V1B6	ENST00000490078	APOO	nonsense_mediated_decay	141	1	1	1	0
chrX:23925968..23926001,-	1	-0.384579	1.20612	1.33596	p3@APOO	CAGE_peak_3_at_APOO_5end	18bp_to_ENST00000490078_5end	entrezgene:79135	HGNC:28727	uniprot:G3V1B6	ENST00000490078	APOO	nonsense_mediated_decay	18	1	0	1	0
chrX:23926004..23926072,-	1	-0.22676	8.85939	9.90267	p1@APOO	CAGE_peak_1_at_APOO_5end	0bp_to_ENST00000379220,ENST00000379226,ENST00000490078,NM_024122,NR_026545,uc004dax.2,uc004day.3_5end	entrezgene:79135	HGNC:28727	uniprot:C9J574,uniprot:Q9BUR5,uniprot:G3V1B6	ENST00000490078	APOO	nonsense_mediated_decay	0	1	0	1	0
chrX:24043398..24043413,-	1	1.25402	15.2239	13.2586	p@chrX:24043398..24043413,-	CAGE_peak_at_chrX:24043398..24043413,-	NA	NA	NA	NA	ENST00000328046	KLHL15	protein_coding	1889	1	1	1	0
chrX:24043776..24043806,-	1	1.79707	0.761452	0.569697	p@chrX:24043776..24043806,-	CAGE_peak_at_chrX:24043776..24043806,-	NA	NA	NA	NA	ENST00000328046	KLHL15	protein_coding	1496	1	0	1	0
chrX:24072867..24072907,+	1	-1.89569	0.471178	0.600876	p3@EIF2S3	CAGE_peak_3_at_EIF2S3_5end	34bp_to_ENST00000253039_5end	entrezgene:1968	HGNC:3267	uniprot:P41091	ENST00000253039	EIF2S3	protein_coding	33	1	0	1	0
chrX:24151643..24151670,+	1	1.17936	0.316586	0.0843074	p@chrX:24151643..24151670,+	CAGE_peak_at_chrX:24151643..24151670,+	NA	NA	NA	NA	ENST00000364537	SNORA68	snoRNA	339	0	0	1	0
chrX:24151693..24151752,+	1	0.74051	0.375106	0.227906	p@chrX:24151693..24151752,+	CAGE_peak_at_chrX:24151693..24151752,+	NA	NA	NA	NA	ENST00000364537	SNORA68	snoRNA	389	0	0	1	0
chrX:24151755..24151764,+	1	0.495425	0.025329	0.0178912	p@chrX:24151755..24151764,+	CAGE_peak_at_chrX:24151755..24151764,+	NA	NA	NA	NA	ENST00000364537	SNORA68	snoRNA	451	0	0	1	0
chrX:24154688..24154714,+	1	1.56384	0.0193696	0.00888215	p@chrX:24154688..24154714,+	CAGE_peak_at_chrX:24154688..24154714,+	NA	NA	NA	NA	ENST00000364537	SNORA68	snoRNA	3384	0	1	1	0
chrX:24167086..24167111,+	1	-2.06396	0.255805	0.39786	p4@ZFX	CAGE_peak_4_at_ZFX_5end	-178bp_to_ENST00000497813_5end	entrezgene:7543	HGNC:12869	NA	ENST00000497813	ZFX	processed_transcript	178	0	0	1	0
chrX:24167676..24167700,-	1	0.576254	0.198736	0.125094	p3@ZFX-AS1	CAGE_peak_3_at_ZFX-AS1_5end	70bp_to_ENST00000427551_5end	NA	HGNC:40617	NA	ENST00000427551	ZFX-AS1	antisense	70	1	1	1	0
chrX:24483341..24483444,+	1	1.30708	17.8658	17.5787	p1@PDK3	CAGE_peak_1_at_PDK3_5end	0bp_to_NM_001142386,NM_005391,uc004dbg.2,uc004dbh.2_5end	entrezgene:5165	HGNC:8811	uniprot:B4DXG6,uniprot:Q15120	ENST00000379162	PDK3	protein_coding	2	1	0	1	0
chrX:24498109..24498113,-	1	2.84178	0.240104	0.047927	p@chrX:24498109..24498113,-	CAGE_peak_at_chrX:24498109..24498113,-	NA	NA	NA	NA	ENST00000580722	AC004656.1	miRNA	37343	0	0	1	0
chrX:24514709..24514710,+	1	2.09422	0.100134	0.0648584	p@chrX:24514709..24514710,+	CAGE_peak_at_chrX:24514709..24514710,+	NA	NA	NA	NA	ENST00000493226	PDK3	processed_transcript	1850	0	0	1	0
chrX:24665144..24665178,-	1	-0.471707	0.27851	0.507365	p2@PCYT1B	CAGE_peak_2_at_PCYT1B_5end	0bp_to_ENST00000496020_5end	entrezgene:9468	HGNC:8755	uniprot:F2Z2B1	ENST00000496020	PCYT1B	nonsense_mediated_decay	0	0	1	1	0
chrX:24665208..24665222,-	1	-1.26923	0.0579739	0.102035	p9@PCYT1B	CAGE_peak_9_at_PCYT1B_5end	-53bp_to_ENST00000496020_5end	entrezgene:9468	HGNC:8755	uniprot:F2Z2B1	ENST00000356768	PCYT1B	protein_coding	52	0	1	1	0
chrX:24665369..24665382,-	1	0.47186	0.176465	0.222741	p4@PCYT1B	CAGE_peak_4_at_PCYT1B_5end	-16bp_to_ENST00000379144_5end	entrezgene:9468	HGNC:8755	uniprot:Q9Y5K3	ENST00000379144	PCYT1B	protein_coding	15	0	1	1	0
chrX:24665417..24665469,-	1	-0.425409	0.407816	0.80659	p1@PCYT1B	CAGE_peak_1_at_PCYT1B_5end	0bp_to_NM_001163265,NM_004845,uc004dbi.2,uc004dbk.3_5end	entrezgene:9468	HGNC:8755	uniprot:Q9Y5K3	ENST00000379144	PCYT1B	protein_coding	63	0	1	1	0
chrX:24690735..24690744,-	1	2.23316	0.0416775	0.00534033	p10@PCYT1B	CAGE_peak_10_at_PCYT1B_5end	46bp_to_BC045634_5end	entrezgene:9468	HGNC:8755	uniprot:Q9Y5K3	ENST00000379145	PCYT1B	protein_coding	49	0	0	1	0
chrX:24690771..24690782,-	1	2.56462	0.022651	0.00236417	p12@PCYT1B	CAGE_peak_12_at_PCYT1B_5end	11bp_to_ENST00000379145_5end	entrezgene:9468	HGNC:8755	uniprot:E9PD84	ENST00000379145	PCYT1B	protein_coding	11	0	0	1	0
chrX:24690911..24690940,-	1	-0.722036	0.0464677	0.239584	p5@PCYT1B	CAGE_peak_5_at_PCYT1B_5end	38bp_to_NM_001163264,uc004dbj.2_5end	entrezgene:9468	HGNC:8755	uniprot:E9PD84,uniprot:Q9Y5K3	ENST00000379145	PCYT1B	protein_coding	116	0	0	1	0
chrX:24690955..24691021,-	1	-0.771834	0.0970891	0.455464	p3@PCYT1B	CAGE_peak_3_at_PCYT1B_5end	0bp_to_NM_001163264,uc004dbj.2_5end	entrezgene:9468	HGNC:8755	uniprot:E9PD84,uniprot:Q9Y5K3	ENST00000379145	PCYT1B	protein_coding	160	0	1	1	0
chrX:24711997..24712075,+	1	-0.351891	10.2764	9.09841	p1@POLA1	CAGE_peak_1_at_POLA1_5end	0bp_to_ENST00000379059,ENST00000379068,NM_016937,uc004dbl.2,uc004dbm.2_5end	entrezgene:5422	HGNC:9173	uniprot:P09884,uniprot:A6NMQ1	ENST00000379059	POLA1	protein_coding	0	1	1	1	0
chrX:25013587..25013595,+	1	0.793116	0.00506158	0	p@chrX:25013587..25013595,+	CAGE_peak_at_chrX:25013587..25013595,+	NA	NA	NA	NA	ENST00000438281	RP1-258N20.3	processed_pseudogene	34066	0	0	1	0
chrX:25022484..25022496,-	1	0.513115	0.0834755	0.13151	p@chrX:25022484..25022496,-	CAGE_peak_at_chrX:25022484..25022496,-	NA	NA	NA	NA	ENST00000379044	ARX	protein_coding	11568	1	0	1	0
chrX:25034067..25034088,-	1	0.68432	5.17895	10.5518	p1@ARX	CAGE_peak_1_at_ARX_5end	-2bp_to_ENST00000379044,NM_139058,uc004dbp.3_5end	entrezgene:170302	HGNC:18060	uniprot:Q96QS3	ENST00000379044	ARX	protein_coding	1	1	1	1	0
chrX:25034686..25034690,-	1	0.707106	0.0151737	0.0163321	p@chrX:25034686..25034690,-	CAGE_peak_at_chrX:25034686..25034690,-	NA	NA	NA	NA	ENST00000379044	ARX	protein_coding	620	1	0	1	0
chrX:26766039..26766048,+	1	0.667154	0.486647	0.432785	p1@HMGA1P1	CAGE_peak_1_at_HMGA1P1_5end	-97bp_to_ENST00000374117,ENST00000415560_5end	NA	HGNC:13321	NA	ENST00000415560	HMGA1P1	processed_pseudogene	97	0	0	1	0
chrX:27354752..27354769,-	1	-1.97664	0.0317022	0.243086	p@chrX:27354752..27354769,-	CAGE_peak_at_chrX:27354752..27354769,-	NA	NA	NA	NA	ENST00000608735	RP11-268G12.1	lincRNA	62336	0	0	1	0
chrX:27608445..27608470,+	1	1.37796	0.053849	0	p1@uc004dbv.1	CAGE_peak_1_at_uc004dbv.1_5end	-59bp_to_uc004dbv.1_5end	NA	NA	NA	ENST00000578111	DCAF8L2	processed_transcript	28	0	0	1	0
chrX:27608490..27608510,+	1	1.15721	0.0500147	0.00561278	p2@uc004dbv.1	CAGE_peak_2_at_uc004dbv.1_5end	-19bp_to_uc004dbv.1_5end	NA	NA	NA	ENST00000451261	DCAF8L2	protein_coding	0	0	0	1	0
chrX:27608523..27608530,+	1	1.33853	0.0178088	0	p3@uc004dbv.1	CAGE_peak_3_at_uc004dbv.1_5end	0bp_to_uc004dbv.1_5end	NA	NA	NA	ENST00000580017	DCAF8L2	processed_transcript	0	0	0	1	0
chrX:27881956..27881981,+	1	-0.4316	0.406849	0.518228	p1@ENST00000421897	CAGE_peak_1_at_ENST00000421897_5end	-28bp_to_ENST00000421897_5end	NA	NA	NA	ENST00000421897	RP11-12D5.5	processed_pseudogene	28	1	0	1	0
chrX:28176361..28176368,+	1	1.27115	0.00281336	0	p@chrX:28176361..28176368,+	CAGE_peak_at_chrX:28176361..28176368,+	NA	NA	NA	NA	ENST00000421897	RP11-12D5.5	processed_pseudogene	294350	0	0	1	0
chrX:28605239..28605257,+	1	-1.77086	0.361973	1.9407	p2@IL1RAPL1	CAGE_peak_2_at_IL1RAPL1_5end	-258bp_to_ENST00000378993_5end	entrezgene:11141	HGNC:5996	uniprot:Q9NZN1	ENST00000378993	IL1RAPL1	protein_coding	258	0	1	1	0
chrX:28605277..28605290,+	1	-1.40423	0.0613164	0.308863	p3@IL1RAPL1	CAGE_peak_3_at_IL1RAPL1_5end	-225bp_to_ENST00000378993_5end	entrezgene:11141	HGNC:5996	uniprot:Q9NZN1	ENST00000378993	IL1RAPL1	protein_coding	225	0	1	1	0
chrX:28605300..28605301,+	1	-0.342527	0.00871418	0.0429002	p8@IL1RAPL1	CAGE_peak_8_at_IL1RAPL1_5end	-214bp_to_ENST00000378993_5end	entrezgene:11141	HGNC:5996	uniprot:Q9NZN1	ENST00000378993	IL1RAPL1	protein_coding	214	0	1	1	0
chrX:28605310..28605319,+	1	-0.835639	0.0250487	0.132045	p5@IL1RAPL1	CAGE_peak_5_at_IL1RAPL1_5end	-196bp_to_ENST00000378993_5end	entrezgene:11141	HGNC:5996	uniprot:Q9NZN1	ENST00000378993	IL1RAPL1	protein_coding	196	0	1	1	0
chrX:28605529..28605608,+	1	-1.75472	0.793031	4.95844	p1@IL1RAPL1	CAGE_peak_1_at_IL1RAPL1_5end	13bp_to_ENST00000378993_5end	entrezgene:11141	HGNC:5996	uniprot:Q9NZN1	ENST00000378993	IL1RAPL1	protein_coding	12	0	1	1	0
chrX:28605615..28605626,+	1	-0.264952	0.0613309	0.232064	p4@IL1RAPL1	CAGE_peak_4_at_IL1RAPL1_5end	-54bp_to_NM_014271,uc004dby.2_5end	entrezgene:11141	HGNC:5996	uniprot:A0AVG4,uniprot:Q9NZN1	ENST00000378993	IL1RAPL1	protein_coding	98	0	1	1	0
chrX:28627633..28627642,+	1	-0.325295	0.00849371	0.0461621	p@chrX:28627633..28627642,+	CAGE_peak_at_chrX:28627633..28627642,+	NA	NA	NA	NA	ENST00000378993	IL1RAPL1	protein_coding	22116	0	0	1	0
chrX:28627662..28627670,+	1	-1.24359	0.0277957	0.182114	p@chrX:28627662..28627670,+	CAGE_peak_at_chrX:28627662..28627670,+	NA	NA	NA	NA	ENST00000378993	IL1RAPL1	protein_coding	22145	0	0	1	0
chrX:28868965..28868969,+	1	0.106069	0.0328152	0.099887	p@chrX:28868965..28868969,+	CAGE_peak_at_chrX:28868965..28868969,+	NA	NA	NA	NA	ENST00000302196	IL1RAPL1	protein_coding	61503	0	0	1	0
chrX:28881551..28881557,+	1	-0.952201	0.0897852	0.53384	p@chrX:28881551..28881557,+	CAGE_peak_at_chrX:28881551..28881557,+	NA	NA	NA	NA	ENST00000364796	SNORD74	snoRNA	60628	0	0	1	0
chrX:29573687..29573696,-	1	-1.50605	0.00645924	0.00941331	p@chrX:29573687..29573696,-	CAGE_peak_at_chrX:29573687..29573696,-	NA	NA	NA	NA	ENST00000416609	RP6-127F18.2	processed_pseudogene	185724	0	0	1	0
chrX:29686367..29686386,+	1	-1.43011	0.0692797	0.280614	p@chrX:29686367..29686386,+	CAGE_peak_at_chrX:29686367..29686386,+	NA	NA	NA	NA	ENST00000578142	MIR4666B	miRNA	93971	0	0	1	0
chrX:29959700..29959705,+	1	-3.45351	0	0.0269519	p@chrX:29959700..29959705,+	CAGE_peak_at_chrX:29959700..29959705,+	NA	NA	NA	NA	ENST00000604248	GS1-383H3.6	processed_pseudogene	267834	0	0	1	0
chrX:29959742..29959751,+	1	-3.07458	0.000659871	0.0902872	p@chrX:29959742..29959751,+	CAGE_peak_at_chrX:29959742..29959751,+	NA	NA	NA	NA	ENST00000604248	GS1-383H3.6	processed_pseudogene	267788	0	0	1	0
chrX:29959760..29959772,+	1	-2.90629	0.00345332	0.284621	p@chrX:29959760..29959772,+	CAGE_peak_at_chrX:29959760..29959772,+	NA	NA	NA	NA	ENST00000604248	GS1-383H3.6	processed_pseudogene	267767	0	1	1	0
chrX:29959801..29959808,+	1	-1.86149	0.000265991	0.0687098	p@chrX:29959801..29959808,+	CAGE_peak_at_chrX:29959801..29959808,+	NA	NA	NA	NA	ENST00000604248	GS1-383H3.6	processed_pseudogene	267731	0	1	1	0
chrX:30233668..30233698,+	1	1.27245	1.60047	0.400233	p1@MAGEB2	CAGE_peak_1_at_MAGEB2_5end	0bp_to_ENST00000378988,NM_002364,uc004dbz.2_5end	entrezgene:4113	HGNC:6809	uniprot:O15479,uniprot:Q53G50	ENST00000378988	MAGEB2	protein_coding	0	0	0	1	0
chrX:30233704..30233717,+	1	1.31293	0.145234	0.0330649	p2@MAGEB2	CAGE_peak_2_at_MAGEB2_5end	27bp_to_ENST00000378988_5end	entrezgene:4113	HGNC:6809	uniprot:O15479	ENST00000378988	MAGEB2	protein_coding	26	0	0	1	0
chrX:30235904..30235908,+	1	-3.07024	0.000385411	0.0749422	p@chrX:30235904..30235908,+	CAGE_peak_at_chrX:30235904..30235908,+	NA	NA	NA	NA	ENST00000378988	MAGEB2	protein_coding	2226	0	0	1	0
chrX:30250179..30250188,+	1	0.749564	0.0194192	0.000579485	p@chrX:30250179..30250188,+	CAGE_peak_at_chrX:30250179..30250188,+	NA	NA	NA	NA	ENST00000361644	MAGEB3	protein_coding	1625	0	0	1	0
chrX:30250205..30250214,+	1	0.535386	0.0148615	0	p@chrX:30250205..30250214,+	CAGE_peak_at_chrX:30250205..30250214,+	NA	NA	NA	NA	ENST00000361644	MAGEB3	protein_coding	1651	0	0	1	0
chrX:30260054..30260059,+	1	1.58189	0.00875413	0	p3@MAGEB4	CAGE_peak_3_at_MAGEB4_5end	0bp_to_ENST00000378982,NM_002367_5end	entrezgene:4115	HGNC:6811	uniprot:O15481	ENST00000378982	MAGEB4	protein_coding	0	0	0	1	0
chrX:30260088..30260099,+	1	1.52191	0.0253112	0.00160378	p2@MAGEB4	CAGE_peak_2_at_MAGEB4_5end	31bp_to_ENST00000378982,NM_002367_5end	entrezgene:4115	HGNC:6811	uniprot:O15481	ENST00000378982	MAGEB4	protein_coding	30	0	0	1	0
chrX:30260111..30260122,+	1	1.66906	0.0287032	0.00218856	p1@MAGEB4	CAGE_peak_1_at_MAGEB4_5end	-46bp_to_uc004dcb.2_5end	entrezgene:4115	HGNC:6811	NA	ENST00000378982	MAGEB4	protein_coding	53	0	0	1	0
chrX:30261847..30261849,+	1	1.3543	0.0422689	0	p2@MAGEB1	CAGE_peak_2_at_MAGEB1_5end	0bp_to_ENST00000378981,ENST00000397550,NM_002363,NM_177415,uc004dcc.2,uc004dcd.2_5end	entrezgene:4112	HGNC:6808	uniprot:P43366	ENST00000397550	MAGEB1	protein_coding	0	0	0	1	0
chrX:30265256..30265285,+	1	-0.104599	0.117921	0.0794467	p1@MAGEB1	CAGE_peak_1_at_MAGEB1_5end	0bp_to_ENST00000397548,NM_177404,uc004dce.2_5end	entrezgene:4112	HGNC:6808	uniprot:P43366	ENST00000397548	MAGEB1	protein_coding	0	1	0	1	0
chrX:30265485..30265527,+	1	0.156611	0.040249	0.00830909	p@chrX:30265485..30265527,+	CAGE_peak_at_chrX:30265485..30265527,+	NA	NA	NA	NA	ENST00000397548	MAGEB1	protein_coding	213	1	0	1	0
chrX:30326445..30326466,-	1	1.40738	0.210272	0.050073	p@chrX:30326445..30326466,-	CAGE_peak_at_chrX:30326445..30326466,-	NA	NA	NA	NA	ENST00000378963	NR0B1	protein_coding	138	1	0	1	0
chrX:30327504..30327509,-	1	1.85362	2.52849	0.553398	p1@NR0B1	CAGE_peak_1_at_NR0B1_5end	-9bp_to_ENST00000453287,NM_000475,uc004dcf.3_5end	entrezgene:190	HGNC:7960	uniprot:F1D8P4,uniprot:P51843	ENST00000453287	NR0B1	protein_coding	8	1	1	1	0
chrX:30595714..30595725,-	1	0.717679	0.0584335	0.0301218	p@chrX:30595714..30595725,-	CAGE_peak_at_chrX:30595714..30595725,-	NA	NA	NA	NA	ENST00000378962	CXorf21	protein_coding	235	0	0	1	0
chrX:30595876..30595890,-	1	0.139929	3.20682	1.4756	p1@CXorf21	CAGE_peak_1_at_CXorf21_5end	23bp_to_uc004dcg.1_5end	entrezgene:80231	HGNC:25667	uniprot:Q9HAI6	ENST00000378962	CXorf21	protein_coding	70	0	0	1	0
chrX:30595907..30595941,-	1	1.05973	1.30661	0.602666	p2@CXorf21	CAGE_peak_2_at_CXorf21_5end	0bp_to_uc004dcg.1_5end	entrezgene:80231	HGNC:25667	uniprot:Q9HAI6	ENST00000378962	CXorf21	protein_coding	19	0	0	1	0
chrX:30595959..30595986,-	1	0.475401	0.664619	0.448779	p3@CXorf21	CAGE_peak_3_at_CXorf21_5end	0bp_to_ENST00000378962_5end	entrezgene:80231	HGNC:25667	uniprot:Q9HAI6	ENST00000378962	CXorf21	protein_coding	0	0	0	1	0
chrX:30595997..30596014,-	1	0.362583	0.228598	0.173246	p5@CXorf21	CAGE_peak_5_at_CXorf21_5end	18bp_to_NM_025159_5end	entrezgene:80231	HGNC:25667	uniprot:Q9HAI6	ENST00000378962	CXorf21	protein_coding	35	0	1	1	0
chrX:30596027..30596038,-	1	1.52497	0.264172	0.144273	p4@CXorf21	CAGE_peak_4_at_CXorf21_5end	0bp_to_NM_025159_5end	entrezgene:80231	HGNC:25667	uniprot:Q9HAI6	ENST00000378962	CXorf21	protein_coding	65	0	1	1	0
chrX:30631885..30631905,-	1	2.94878	0.202477	0.0312788	p@chrX:30631885..30631905,-	CAGE_peak_at_chrX:30631885..30631905,-	NA	NA	NA	NA	ENST00000378962	CXorf21	protein_coding	35923	0	0	1	0
chrX:30648756..30648775,+	1	0.623191	1.10334	1.00823	p2@FTLP2	CAGE_peak_2_at_FTLP2_5end	341bp_to_ENST00000431458_5end	NA	HGNC:4001	NA	ENST00000431458	FTLP2	processed_pseudogene	340	0	0	1	0
chrX:30656774..30656785,+	1	0.755811	0.165444	0.0698103	p@chrX:30656774..30656785,+	CAGE_peak_at_chrX:30656774..30656785,+	NA	NA	NA	NA	ENST00000431458	FTLP2	processed_pseudogene	8358	0	0	1	0
chrX:30661581..30661648,-	1	1.17578	0.878639	0.325815	p@chrX:30661581..30661648,-	CAGE_peak_at_chrX:30661581..30661648,-	NA	NA	NA	NA	ENST00000378962	CXorf21	protein_coding	65619	0	0	1	0
chrX:30661678..30661705,-	1	1.1678	0.644284	0.167673	p@chrX:30661678..30661705,-	CAGE_peak_at_chrX:30661678..30661705,-	NA	NA	NA	NA	ENST00000378962	CXorf21	protein_coding	65716	0	0	1	0
chrX:30670813..30670835,-	1	1.86543	0.417146	0.113031	p@chrX:30670813..30670835,-	CAGE_peak_at_chrX:30670813..30670835,-	NA	NA	NA	NA	ENST00000464659	GK-AS1	antisense	71455	1	0	1	0
chrX:30670896..30670906,+	1	1.66965	0.280898	0.0339857	p@chrX:30670896..30670906,+	CAGE_peak_at_chrX:30670896..30670906,+	NA	NA	NA	NA	ENST00000378946	GK	protein_coding	569	1	0	1	0
chrX:30670938..30670943,+	1	0.985394	0.235396	0.0172379	p@chrX:30670938..30670943,+	CAGE_peak_at_chrX:30670938..30670943,+	NA	NA	NA	NA	ENST00000378946	GK	protein_coding	532	1	0	1	0
chrX:30671205..30671237,-	1	1.95966	1.19048	0.269381	p@chrX:30671205..30671237,-	CAGE_peak_at_chrX:30671205..30671237,-	NA	NA	NA	NA	ENST00000464659	GK-AS1	antisense	71053	1	0	1	0
chrX:30671250..30671270,-	1	1.8317	1.05123	0.279539	p@chrX:30671250..30671270,-	CAGE_peak_at_chrX:30671250..30671270,-	NA	NA	NA	NA	ENST00000464659	GK-AS1	antisense	71020	1	0	1	0
chrX:30671277..30671297,-	1	1.7017	0.552486	0.205669	p@chrX:30671277..30671297,-	CAGE_peak_at_chrX:30671277..30671297,-	NA	NA	NA	NA	ENST00000464659	GK-AS1	antisense	70993	1	1	1	0
chrX:30671504..30671547,+	1	2.16475	2.24557	1.81597	p1@GK	CAGE_peak_1_at_GK_5end	28bp_to_ENST00000378943,ENST00000378946,ENST00000534212,NM_000167,NM_001128127,NM_001205019,NM_203391,uc004dch.3,uc004dci.3,uc010ngj.2,uc010ngk.2,uc011mjz.1,uc011mka.1_5end	entrezgene:2710	HGNC:4289	uniprot:A6NJP5,uniprot:F8W7S9,uniprot:B4DH54,uniprot:P32189	ENST00000378946	GK	protein_coding	27	1	1	1	0
chrX:30671910..30671953,+	1	1.53203	0.476396	0.0431819	p@chrX:30671910..30671953,+	CAGE_peak_at_chrX:30671910..30671953,+	NA	NA	NA	NA	ENST00000378941	GK	protein_coding	254	0	0	1	0
chrX:30677803..30677824,+	1	3.47727	1.16509	0.141412	p@chrX:30677803..30677824,+	CAGE_peak_at_chrX:30677803..30677824,+	NA	NA	NA	NA	ENST00000378941	GK	protein_coding	6147	0	0	1	0
chrX:30677825..30677828,+	1	1.63982	0.0175878	0.00361556	p@chrX:30677825..30677828,+	CAGE_peak_at_chrX:30677825..30677828,+	NA	NA	NA	NA	ENST00000378941	GK	protein_coding	6169	0	0	1	0
chrX:30873024..30873039,-	1	-0.460807	0.512936	0.537838	p@chrX:30873024..30873039,-	CAGE_peak_at_chrX:30873024..30873039,-	NA	NA	NA	NA	ENST00000378928	TAB3	protein_coding	2019	0	1	1	0
chrX:30873250..30873264,-	1	0.709798	0.620508	0.569809	p@chrX:30873250..30873264,-	CAGE_peak_at_chrX:30873250..30873264,-	NA	NA	NA	NA	ENST00000378928	TAB3	protein_coding	2245	0	1	1	0
chrX:30907459..30907468,-	1	-0.363699	0.330609	0.356387	p2@TAB3	CAGE_peak_2_at_TAB3_5end	42bp_to_NM_152787,uc004dcj.2_5end	entrezgene:257397	HGNC:30681	uniprot:Q8N5C8	ENST00000467136	TAB3	nonsense_mediated_decay	17539	1	1	1	0
chrX:30907527..30907539,-	1	0.314658	0.304948	0.342471	p3@TAB3	CAGE_peak_3_at_TAB3_5end	-16bp_to_NM_152787,uc004dcj.2_5end	entrezgene:257397	HGNC:30681	uniprot:Q8N5C8	ENST00000467136	TAB3	nonsense_mediated_decay	17607	1	1	1	0
chrX:31090138..31090151,-	1	0.295521	0.0416155	0.00995736	p2@FTHL17	CAGE_peak_2_at_FTHL17_5end	18bp_to_ENST00000359202,NM_031894,uc004dcl.1_5end	entrezgene:53940	HGNC:3987	uniprot:Q9BXU8	ENST00000359202	FTHL17	protein_coding	18	1	0	1	0
chrX:31090152..31090184,-	1	0.431601	0.217426	0.0325134	p1@FTHL17	CAGE_peak_1_at_FTHL17_5end	0bp_to_ENST00000359202,NM_031894,uc004dcl.1_5end	entrezgene:53940	HGNC:3987	uniprot:Q9BXU8	ENST00000359202	FTHL17	protein_coding	0	1	0	1	0
chrX:31196087..31196099,-	1	-1.095	0.00817628	0.0157477	p@chrX:31196087..31196099,-	CAGE_peak_at_chrX:31196087..31196099,-	NA	NA	NA	NA	ENST00000475732	DMD	retained_intron	4944	0	1	1	0
chrX:31196266..31196295,-	1	-0.904031	0.141639	0.150765	p@chrX:31196266..31196295,-	CAGE_peak_at_chrX:31196266..31196295,-	NA	NA	NA	NA	ENST00000475732	DMD	retained_intron	4748	0	0	1	0
chrX:31196337..31196346,-	1	-0.702923	0.0340792	0.0273424	p@chrX:31196337..31196346,-	CAGE_peak_at_chrX:31196337..31196346,-	NA	NA	NA	NA	ENST00000475732	DMD	retained_intron	4697	0	0	1	0
chrX:31284990..31284993,-	1	0.26425	0.0740416	0.0981735	p17@DMD	CAGE_peak_17_at_DMD_5end	-16bp_to_ENST00000378702_5end	entrezgene:1756	HGNC:2928	uniprot:E9PDN1	ENST00000378702	DMD	protein_coding	15	1	0	1	0
chrX:31526382..31526422,-	1	-1.20908	0.0808768	0.193794	p10@DMD	CAGE_peak_10_at_DMD_5end	0bp_to_NM_004014,uc004dcq.1_5end	entrezgene:1756	HGNC:2928	uniprot:P11532,uniprot:Q8N754,uniprot:Q14205	ENST00000445312	DMD	processed_transcript	175	0	1	1	0
chrX:31666732..31666733,-	1	-0.853199	0.0659326	0.129286	p@chrX:31666732..31666733,-	CAGE_peak_at_chrX:31666732..31666733,-	NA	NA	NA	NA	ENST00000445312	DMD	processed_transcript	140133	0	0	1	0
chrX:31838146..31838158,-	1	-3.54787	0.00462543	0.239433	p@chrX:31838146..31838158,-	CAGE_peak_at_chrX:31838146..31838158,-	NA	NA	NA	NA	ENST00000471779	DMD	nonsense_mediated_decay	16741	0	1	1	0
chrX:32093425..32093426,+	1	0.425634	0.0269144	0.00486484	p@chrX:32093425..32093426,+	CAGE_peak_at_chrX:32093425..32093426,+	NA	NA	NA	NA	ENST00000410990	RNA5SP501	rRNA	26755	0	0	1	0
chrX:32173579..32173593,-	1	-1.41092	0.290071	1.95555	p5@DMD	CAGE_peak_5_at_DMD_5end	0bp_to_ENST00000343523,ENST00000359836,ENST00000378707,ENST00000474231,ENST00000541735,NM_004013,NM_004020,NM_004021,NM_004022,NM_004023,uc004dcr.1,uc004dcs.1,uc004dct.1,uc004dcu.1,uc004dcv.1_5end	entrezgene:1756	HGNC:2928	uniprot:E7EQR9,uniprot:F8VX32,uniprot:E7EQS5,uniprot:E7ESB2,uniprot:F5GZY3,uniprot:A1L0U9,uniprot:P11532,uniprot:Q8N754,uniprot:A7E212,uniprot:Q59HC3	ENST00000474231	DMD	protein_coding	0	0	1	1	0
chrX:32173602..32173603,-	1	0.0294875	0.00936086	0.0366576	p26@DMD	CAGE_peak_26_at_DMD_5end	-16bp_to_ENST00000343523,ENST00000359836,ENST00000378707,ENST00000474231,ENST00000541735,NM_004013,NM_004020,NM_004021,NM_004022,NM_004023,uc004dcr.1,uc004dcs.1,uc004dct.1,uc004dcu.1,uc004dcv.1_5end	entrezgene:1756	HGNC:2928	uniprot:E7EQR9,uniprot:F8VX32,uniprot:E7EQS5,uniprot:E7ESB2,uniprot:F5GZY3,uniprot:A1L0U9,uniprot:P11532,uniprot:Q8N754,uniprot:A7E212,uniprot:Q59HC3	ENST00000359836	DMD	protein_coding	15	0	1	1	0
chrX:32229061..32229062,-	1	0.342333	0.0141569	0	p@chrX:32229061..32229062,-	CAGE_peak_at_chrX:32229061..32229062,-	NA	NA	NA	NA	ENST00000359836	DMD	protein_coding	55474	0	0	1	0
chrX:32345308..32345309,-	1	0.797405	0.0172294	0.0232375	p@chrX:32345308..32345309,-	CAGE_peak_at_chrX:32345308..32345309,-	NA	NA	NA	NA	ENST00000493412	DMD	protein_coding	21317	0	0	1	0
chrX:32429912..32429917,-	1	1.33162	0.0188099	0.00354486	p@chrX:32429912..32429917,-	CAGE_peak_at_chrX:32429912..32429917,-	NA	NA	NA	NA	ENST00000493412	DMD	protein_coding	63284	0	1	1	0
chrX:32429921..32429933,-	1	0.980716	0.0689962	0.00782244	p@chrX:32429921..32429933,-	CAGE_peak_at_chrX:32429921..32429933,-	NA	NA	NA	NA	ENST00000493412	DMD	protein_coding	63293	0	1	1	0
chrX:32430337..32430355,-	1	0.603491	0.189986	0.012124	p11@DMD	CAGE_peak_11_at_DMD_5end	-11bp_to_ENST00000378682_5end	entrezgene:1756	HGNC:2928	uniprot:E7EQS7	ENST00000493412	DMD	protein_coding	63709	0	1	1	0
chrX:32470298..32470305,-	1	-0.878126	0.00463566	0.0361015	p@chrX:32470298..32470305,-	CAGE_peak_at_chrX:32470298..32470305,-	NA	NA	NA	NA	ENST00000493412	DMD	protein_coding	103670	0	0	1	0
chrX:32536201..32536212,-	1	0.516645	0.0281925	0.0166961	p@chrX:32536201..32536212,-	CAGE_peak_at_chrX:32536201..32536212,-	NA	NA	NA	NA	ENST00000578518	MIR3915	miRNA	65656	0	1	1	0
chrX:32563360..32563384,-	1	0.603316	0.0482646	0.0636066	p@chrX:32563360..32563384,-	CAGE_peak_at_chrX:32563360..32563384,-	NA	NA	NA	NA	ENST00000578518	MIR3915	miRNA	38484	0	1	1	0
chrX:32583949..32583951,-	1	1.60181	0.0102112	0.00102899	p@chrX:32583949..32583951,-	CAGE_peak_at_chrX:32583949..32583951,-	NA	NA	NA	NA	ENST00000578518	MIR3915	miRNA	17917	0	1	1	0
chrX:32583961..32583969,-	1	1.76264	0.049033	0.00159026	p@chrX:32583961..32583969,-	CAGE_peak_at_chrX:32583961..32583969,-	NA	NA	NA	NA	ENST00000578518	MIR3915	miRNA	17899	0	1	1	0
chrX:32584018..32584035,-	1	2.05542	0.275625	0.025546	p@chrX:32584018..32584035,-	CAGE_peak_at_chrX:32584018..32584035,-	NA	NA	NA	NA	ENST00000578518	MIR3915	miRNA	17833	0	0	1	0
chrX:32584039..32584049,-	1	1.82163	0.0403205	0.0071216	p@chrX:32584039..32584049,-	CAGE_peak_at_chrX:32584039..32584049,-	NA	NA	NA	NA	ENST00000578518	MIR3915	miRNA	17819	0	0	1	0
chrX:33059434..33059464,+	1	-1.1383	0.559227	1.21561	p2@TBCAP1	CAGE_peak_2_at_TBCAP1_5end	-47bp_to_ENST00000436520_5end	NA	HGNC:42630	NA	ENST00000436520	TBCAP1	processed_pseudogene	47	0	0	1	0
chrX:33059467..33059499,+	1	-0.322271	1.05679	1.66113	p1@TBCAP1	CAGE_peak_1_at_TBCAP1_5end	-12bp_to_ENST00000436520_5end	NA	HGNC:42630	NA	ENST00000436520	TBCAP1	processed_pseudogene	12	0	0	1	0
chrX:33146320..33146339,-	1	-0.632145	0.017391	0.303796	p18@DMD	CAGE_peak_18_at_DMD_5end	137bp_to_ENST00000378677_5end	entrezgene:1756	HGNC:2928	uniprot:E9PDN5	ENST00000378677	DMD	protein_coding	137	0	1	1	0
chrX:33146501..33146521,-	1	-0.643558	0.00351021	0.104379	p32@DMD	CAGE_peak_32_at_DMD_5end	22bp_to_ENST00000472266,ENST00000535280,NM_004010,uc004dcz.2_5end	entrezgene:1756	HGNC:2928	uniprot:F5GZT3,uniprot:P11532,uniprot:Q8N754	ENST00000472266	DMD	processed_transcript	22	0	1	1	0
chrX:33146637..33146644,-	1	-0.555655	0.00333954	0.0521909	p35@DMD	CAGE_peak_35_at_DMD_5end	-92bp_to_NM_004009,uc004dcy.1_5end	entrezgene:1756	HGNC:2928	uniprot:P11532,uniprot:Q8N754	ENST00000472266	DMD	processed_transcript	92	0	1	1	0
chrX:33147196..33147221,-	1	-1.01747	0.000839751	0.21535	p19@DMD	CAGE_peak_19_at_DMD_5end	-2bp_to_ENST00000472681_5end	entrezgene:1756	HGNC:2928	NA	ENST00000472681	DMD	processed_transcript	1	0	1	1	0
chrX:33147223..33147231,-	1	-1.01714	0.000809257	0.0570456	p30@DMD	CAGE_peak_30_at_DMD_5end	-29bp_to_ENST00000472681_5end	entrezgene:1756	HGNC:2928	NA	ENST00000472681	DMD	processed_transcript	28	0	1	1	0
chrX:33229431..33229448,-	1	-1.11393	0.0145383	0.0800815	p20@DMD	CAGE_peak_20_at_DMD_5end	-2bp_to_ENST00000420596,ENST00000448370_5end	entrezgene:1756	HGNC:2928	uniprot:Q14172	ENST00000420596	DMD	protein_coding	1	0	1	1	0
chrX:33229452..33229461,-	1	-1.91821	0.0197776	0.0465172	p27@DMD	CAGE_peak_27_at_DMD_5end	-23bp_to_ENST00000420596,ENST00000448370_5end	entrezgene:1756	HGNC:2928	uniprot:Q14172	ENST00000420596	DMD	protein_coding	22	0	0	1	0
chrX:33229509..33229522,-	1	-1.98817	0.0655234	0.149842	p15@DMD	CAGE_peak_15_at_DMD_5end	26bp_to_ENST00000463609_5end	entrezgene:1756	HGNC:2928	NA	ENST00000463609	DMD	processed_transcript	26	0	0	1	0
chrX:33229600..33229611,-	1	-2.06992	0.307708	0.516237	p7@DMD	CAGE_peak_7_at_DMD_5end	24bp_to_ENST00000357033_5end	entrezgene:1756	HGNC:2928	uniprot:P11532	ENST00000357033	DMD	protein_coding	24	0	1	1	0
chrX:33229614..33229635,-	1	-2.76969	2.60726	3.59795	p3@DMD	CAGE_peak_3_at_DMD_5end	0bp_to_ENST00000357033_5end	entrezgene:1756	HGNC:2928	uniprot:P11532	ENST00000357033	DMD	protein_coding	0	0	1	1	0
chrX:33229636..33229651,-	1	-2.28649	1.26896	1.70143	p4@DMD	CAGE_peak_4_at_DMD_5end	0bp_to_ENST00000357033_5end	entrezgene:1756	HGNC:2928	uniprot:P11532	ENST00000357033	DMD	protein_coding	0	0	1	1	0
chrX:33229657..33229675,-	1	-2.86783	2.88921	4.48599	p2@DMD	CAGE_peak_2_at_DMD_5end	0bp_to_ENST00000488902,ENST00000542849,NM_004006,uc004dda.1,uc010ngo.1,uc010ngr.1_5end	entrezgene:1756	HGNC:2928	uniprot:F5H6K1,uniprot:P11532,uniprot:Q8N754,uniprot:Q8WYE8	ENST00000488902	DMD	processed_transcript	0	0	1	1	0
chrX:33357425..33357435,-	1	-1.47999	0.00567391	0.095927	p23@DMD	CAGE_peak_23_at_DMD_5end	122bp_to_ENST00000288447_5end	entrezgene:1756	HGNC:2928	uniprot:Q4G0X0	ENST00000288447	DMD	protein_coding	122	0	1	1	0
chrX:33357482..33357512,-	1	-2.43544	0.0712232	1.17948	p6@DMD	CAGE_peak_6_at_DMD_5end	45bp_to_ENST00000288447_5end	entrezgene:1756	HGNC:2928	uniprot:Q4G0X0	ENST00000288447	DMD	protein_coding	45	0	1	1	0
chrX:33357525..33357536,-	1	-1.53834	0.0194269	0.184757	p13@DMD	CAGE_peak_13_at_DMD_5end	21bp_to_ENST00000288447_5end	entrezgene:1756	HGNC:2928	uniprot:Q4G0X0	ENST00000288447	DMD	protein_coding	21	0	1	1	0
chrX:33357577..33357588,-	1	-1.65233	0.0063289	0.0981586	p21@DMD	CAGE_peak_21_at_DMD_5end	-19bp_to_ENST00000288447_5end	entrezgene:1756	HGNC:2928	uniprot:Q4G0X0	ENST00000288447	DMD	protein_coding	18	0	1	1	0
chrX:33357642..33357657,-	1	-1.7614	0.00852407	0.167379	p16@DMD	CAGE_peak_16_at_DMD_5end	68bp_to_NM_000109,uc004ddb.1,uc004ddf.2_5end	entrezgene:1756	HGNC:2928	uniprot:P11532,uniprot:Q4G0X0,uniprot:Q8N754	ENST00000288447	DMD	protein_coding	83	0	1	1	0
chrX:33743841..33743886,-	1	-1.99807	0.00312601	0.0249479	p@chrX:33743841..33743886,-	CAGE_peak_at_chrX:33743841..33743886,-	NA	NA	NA	NA	ENST00000288447	DMD	protein_coding	386282	0	1	1	0
chrX:33744475..33744488,+	1	0.0496406	0.0479727	0.17365	p1@ENST00000439992	CAGE_peak_1_at_ENST00000439992_5end	-136bp_to_ENST00000439992_5end	NA	NA	NA	ENST00000439992	RP11-305F18.1	lincRNA	136	1	0	1	0
chrX:33744503..33744519,+	1	0.846798	0.0600912	0.155307	p2@ENST00000439992	CAGE_peak_2_at_ENST00000439992_5end	-105bp_to_ENST00000439992_5end	NA	NA	NA	ENST00000439992	RP11-305F18.1	lincRNA	105	1	0	1	0
chrX:33744801..33744825,-	1	0.396909	0.0442702	0.16803	p@chrX:33744801..33744825,-	CAGE_peak_at_chrX:33744801..33744825,-	NA	NA	NA	NA	ENST00000288447	DMD	protein_coding	387242	1	0	1	0
chrX:33744981..33744990,-	1	1.1652	0.0253006	0.0107492	p@chrX:33744981..33744990,-	CAGE_peak_at_chrX:33744981..33744990,-	NA	NA	NA	NA	ENST00000288447	DMD	protein_coding	387422	0	0	1	0
chrX:33745016..33745027,-	1	0.991712	0.0367153	0.0397404	p@chrX:33745016..33745027,-	CAGE_peak_at_chrX:33745016..33745027,-	NA	NA	NA	NA	ENST00000288447	DMD	protein_coding	387457	0	1	1	0
chrX:33745065..33745076,-	1	1.48944	0.0288851	0.0305796	p@chrX:33745065..33745076,-	CAGE_peak_at_chrX:33745065..33745076,-	NA	NA	NA	NA	ENST00000288447	DMD	protein_coding	387506	0	1	1	0
chrX:34150428..34150455,-	1	1.31574	0.0195051	0.000275814	p1@FAM47A	CAGE_peak_1_at_FAM47A_5end	0bp_to_ENST00000346193,NM_203408,uc004ddg.2_5end	entrezgene:158724	HGNC:29962	uniprot:Q5JRC9	ENST00000346193	FAM47A	protein_coding	0	0	0	1	0
chrX:34648470..34648485,-	1	-1.35521	0.185284	0.322532	p3@TMEM47	CAGE_peak_3_at_TMEM47_5end	213bp_to_AK090917_5end	entrezgene:83604	HGNC:18515	NA	ENST00000275954	TMEM47	protein_coding	26919	0	1	1	0
chrX:34960907..34960918,+	1	1.36382	0.0312945	0	p1@FAM47B	CAGE_peak_1_at_FAM47B_5end	0bp_to_ENST00000329357,NM_152631_5end	entrezgene:170062	HGNC:26659	uniprot:Q8NA70	ENST00000329357	FAM47B	protein_coding	0	0	0	1	0
chrX:35937843..35937868,+	1	-0.47623	0.103796	0.261392	p2@CXorf22	CAGE_peak_2_at_CXorf22_5end	0bp_to_ENST00000297866,NM_152632,uc004ddj.2,uc010ngv.2_5end	entrezgene:170063	HGNC:28546	uniprot:Q6ZTR5	ENST00000297866	CXorf22	protein_coding	0	0	0	1	0
chrX:35937879..35937902,+	1	-0.845924	0.0941231	0.448419	p1@CXorf22	CAGE_peak_1_at_CXorf22_5end	0bp_to_ENST00000493930_5end	entrezgene:170063	HGNC:28546	NA	ENST00000493930	CXorf22	nonsense_mediated_decay	0	0	0	1	0
chrX:36737902..36737914,+	1	0.751244	0.0145008	0.00927082	p1@ENST00000508758	CAGE_peak_1_at_ENST00000508758_5end	-76bp_to_ENST00000508758_5end	NA	NA	NA	ENST00000508758	RP11-492O8.1	processed_pseudogene	76	0	0	1	0
chrX:36968877..36968881,-	1	-0.665017	0.015692	0.0147541	p@chrX:36968877..36968881,-	CAGE_peak_at_chrX:36968877..36968881,-	NA	NA	NA	NA	ENST00000453595	BX842568.2	processed_pseudogene	12616	0	0	1	0
chrX:37061830..37061867,-	1	-0.449208	0.046882	0.0488477	p1@FTH1P18	CAGE_peak_1_at_FTH1P18_5end	-180bp_to_ENST00000397453_5end	NA	HGNC:3988	NA	ENST00000397453	FTH1P18	unprocessed_pseudogene	179	1	0	1	0
chrX:37430911..37430914,+	1	-1.53825	0.0603566	0.100011	p1@LANCL3	CAGE_peak_1_at_LANCL3_5end	6bp_to_ENST00000378619_5end	entrezgene:347404	HGNC:24767	uniprot:Q6ZV70	ENST00000378619	LANCL3	protein_coding	5	1	0	1	0
chrX:37544810..37544855,+	1	0.403841	0.223661	0.477299	p2@XK	CAGE_peak_2_at_XK_5end	-156bp_to_ENST00000378616_5end	entrezgene:7504	HGNC:12811	uniprot:P51811	ENST00000378616	XK	protein_coding	156	1	0	1	0
chrX:37545026..37545064,+	1	-1.91931	1.75018	2.22626	p1@XK	CAGE_peak_1_at_XK_5end	14bp_to_ENST00000378616_5end	entrezgene:7504	HGNC:12811	uniprot:P51811	ENST00000378616	XK	protein_coding	13	1	0	1	0
chrX:37545130..37545187,+	1	-1.66228	0.240625	0.333665	p3@XK	CAGE_peak_3_at_XK_5end	0bp_to_NM_021083,uc004ddq.2_5end	entrezgene:7504	HGNC:12811	uniprot:P51811	ENST00000378616	XK	protein_coding	117	1	0	1	0
chrX:37606040..37606056,-	1	1.72806	0.138407	0.0152117	p@chrX:37606040..37606056,-	CAGE_peak_at_chrX:37606040..37606056,-	NA	NA	NA	NA	ENST00000432389	DYNLT3	protein_coding	100604	0	0	1	0
chrX:37606172..37606213,+	1	2.19096	0.0893847	0.00686596	p@chrX:37606172..37606213,+	CAGE_peak_at_chrX:37606172..37606213,+	NA	NA	NA	NA	ENST00000378588	CYBB	protein_coding	33050	0	0	1	0
chrX:37621131..37621132,+	1	0.686091	0.0458632	0	p@chrX:37621131..37621132,+	CAGE_peak_at_chrX:37621131..37621132,+	NA	NA	NA	NA	ENST00000378588	CYBB	protein_coding	18131	0	0	1	0
chrX:37639279..37639290,+	1	2.72466	2.38949	0.661816	p2@CYBB	CAGE_peak_2_at_CYBB_5end	9bp_to_NM_000397,uc004ddr.2,uc011mke.1,uc011mkf.1_5end	entrezgene:1536	HGNC:2578	uniprot:P04839	ENST00000378588	CYBB	protein_coding	14	0	0	1	0
chrX:37639302..37639326,+	1	0.810422	30.9341	12.9854	p1@CYBB	CAGE_peak_1_at_CYBB_5end	0bp_to_ENST00000536160,ENST00000545017_5end	entrezgene:1536	HGNC:2578	uniprot:F5GWU5,uniprot:F5GWD2	ENST00000536160	CYBB	protein_coding	0	0	1	1	0
chrX:37641175..37641189,-	1	2.58274	1.22139	0.0954667	p@chrX:37641175..37641189,-	CAGE_peak_at_chrX:37641175..37641189,-	NA	NA	NA	NA	ENST00000432389	DYNLT3	protein_coding	65471	0	0	1	0
chrX:37641193..37641211,-	1	2.55022	0.60492	0.0796678	p@chrX:37641193..37641211,-	CAGE_peak_at_chrX:37641193..37641211,-	NA	NA	NA	NA	ENST00000432389	DYNLT3	protein_coding	65449	0	0	1	0
chrX:37641316..37641336,+	1	3.04643	0.271399	0.0377627	p@chrX:37641316..37641336,+	CAGE_peak_at_chrX:37641316..37641336,+	NA	NA	NA	NA	ENST00000536160	CYBB	protein_coding	1998	0	1	1	0
chrX:37641860..37641863,+	1	1.67389	0.0142412	0	p@chrX:37641860..37641863,+	CAGE_peak_at_chrX:37641860..37641863,+	NA	NA	NA	NA	ENST00000536160	CYBB	protein_coding	2542	0	0	1	0
chrX:37641893..37641896,+	1	0.84361	0.00522395	0.00124236	p@chrX:37641893..37641896,+	CAGE_peak_at_chrX:37641893..37641896,+	NA	NA	NA	NA	ENST00000536160	CYBB	protein_coding	2575	0	0	1	0
chrX:37641904..37641922,+	1	2.25367	0.391529	0.0312522	p@chrX:37641904..37641922,+	CAGE_peak_at_chrX:37641904..37641922,+	NA	NA	NA	NA	ENST00000536160	CYBB	protein_coding	2586	0	0	1	0
chrX:37642712..37642750,+	1	3.30672	0.394176	0.101358	p3@CYBB	CAGE_peak_3_at_CYBB_5end	0bp_to_uc011mkg.1_5end	entrezgene:1536	HGNC:2578	NA	ENST00000536160	CYBB	protein_coding	3394	0	0	1	0
chrX:37645190..37645210,+	1	2.70295	0.224408	0.00720928	p@chrX:37645190..37645210,+	CAGE_peak_at_chrX:37645190..37645210,+	NA	NA	NA	NA	ENST00000536160	CYBB	protein_coding	5872	0	0	1	0
chrX:37646035..37646049,-	1	2.25594	0.347223	0.0301346	p@chrX:37646035..37646049,-	CAGE_peak_at_chrX:37646035..37646049,-	NA	NA	NA	NA	ENST00000432389	DYNLT3	protein_coding	60611	0	0	1	0
chrX:37647091..37647103,+	1	2.11227	0.119604	0.00922052	p@chrX:37647091..37647103,+	CAGE_peak_at_chrX:37647091..37647103,+	NA	NA	NA	NA	ENST00000536160	CYBB	protein_coding	7773	0	0	1	0
chrX:37656204..37656213,-	1	1.42786	0.0677481	0.013083	p@chrX:37656204..37656213,-	CAGE_peak_at_chrX:37656204..37656213,-	NA	NA	NA	NA	ENST00000432389	DYNLT3	protein_coding	50447	0	0	1	0
chrX:37656327..37656364,+	1	1.97347	0.239514	0.012435	p@chrX:37656327..37656364,+	CAGE_peak_at_chrX:37656327..37656364,+	NA	NA	NA	NA	ENST00000492288	CYBB	processed_transcript	1108	0	0	1	0
chrX:37658283..37658294,+	1	0.988148	0.030277	0.0134413	p@chrX:37658283..37658294,+	CAGE_peak_at_chrX:37658283..37658294,+	NA	NA	NA	NA	ENST00000492288	CYBB	processed_transcript	809	0	0	1	0
chrX:37659991..37660012,-	1	1.89666	0.160179	0.0203299	p@chrX:37659991..37660012,-	CAGE_peak_at_chrX:37659991..37660012,-	NA	NA	NA	NA	ENST00000432389	DYNLT3	protein_coding	46648	0	0	1	0
chrX:37660156..37660173,-	1	2.34405	0.779844	0.0359479	p@chrX:37660156..37660173,-	CAGE_peak_at_chrX:37660156..37660173,-	NA	NA	NA	NA	ENST00000432389	DYNLT3	protein_coding	46487	0	0	1	0
chrX:37660271..37660285,+	1	2.62822	0.178051	0.0222775	p@chrX:37660271..37660285,+	CAGE_peak_at_chrX:37660271..37660285,+	NA	NA	NA	NA	ENST00000492288	CYBB	processed_transcript	2797	0	0	1	0
chrX:37660332..37660348,+	1	2.21415	0.116806	0.00706315	p@chrX:37660332..37660348,+	CAGE_peak_at_chrX:37660332..37660348,+	NA	NA	NA	NA	ENST00000492288	CYBB	processed_transcript	2858	0	0	1	0
chrX:37661424..37661442,-	1	2.43202	0.319775	0.0120652	p@chrX:37661424..37661442,-	CAGE_peak_at_chrX:37661424..37661442,-	NA	NA	NA	NA	ENST00000432389	DYNLT3	protein_coding	45218	0	0	1	0
chrX:37661446..37661464,-	1	2.0621	0.111404	0.0108555	p@chrX:37661446..37661464,-	CAGE_peak_at_chrX:37661446..37661464,-	NA	NA	NA	NA	ENST00000432389	DYNLT3	protein_coding	45196	0	0	1	0
chrX:37664265..37664282,+	1	2.76807	0.0988709	0.0275459	p@chrX:37664265..37664282,+	CAGE_peak_at_chrX:37664265..37664282,+	NA	NA	NA	NA	ENST00000492288	CYBB	processed_transcript	6791	0	1	1	0
chrX:37664331..37664352,+	1	2.44881	0.149042	0.0545565	p@chrX:37664331..37664352,+	CAGE_peak_at_chrX:37664331..37664352,+	NA	NA	NA	NA	ENST00000492288	CYBB	processed_transcript	6857	0	1	1	0
chrX:37665634..37665643,+	1	1.61858	0.0299111	0.00940162	p@chrX:37665634..37665643,+	CAGE_peak_at_chrX:37665634..37665643,+	NA	NA	NA	NA	ENST00000492288	CYBB	processed_transcript	8160	0	1	1	0
chrX:37706772..37706805,-	1	-3.15423	14.9031	21.3174	p1@DYNLT3	CAGE_peak_1_at_DYNLT3_5end	-5bp_to_ENST00000378581_5end	entrezgene:6990	HGNC:11694	uniprot:A6NGJ0	ENST00000378581	DYNLT3	protein_coding	4	1	1	1	0
chrX:37706815..37706831,-	1	-3.33171	8.08493	12.7617	p2@DYNLT3	CAGE_peak_2_at_DYNLT3_5end	-48bp_to_ENST00000378581_5end	entrezgene:6990	HGNC:11694	uniprot:A6NGJ0	ENST00000378581	DYNLT3	protein_coding	47	1	0	1	0
chrX:37747311..37747321,-	1	-0.705266	0.00801974	0.0294037	p@chrX:37747311..37747321,-	CAGE_peak_at_chrX:37747311..37747321,-	NA	NA	NA	NA	ENST00000378578	DYNLT3	protein_coding	40420	0	0	1	0
chrX:37765126..37765147,+	1	-0.430769	0.0625267	0.265184	p4@ENST00000449263	CAGE_peak_4_at_ENST00000449263_5end	-252bp_to_ENST00000449263_5end	NA	NA	NA	ENST00000567273	AL121578.2	lincRNA	252	1	0	1	0
chrX:37765177..37765192,+	1	-0.171495	0.056334	0.155092	p6@ENST00000449263	CAGE_peak_6_at_ENST00000449263_5end	-207bp_to_ENST00000449263_5end	NA	NA	NA	ENST00000567273	AL121578.2	lincRNA	207	1	0	1	0
chrX:37765221..37765232,+	1	0.183338	0.0442912	0.125191	p7@ENST00000449263	CAGE_peak_7_at_ENST00000449263_5end	-167bp_to_ENST00000449263_5end	NA	NA	NA	ENST00000567273	AL121578.2	lincRNA	167	1	0	1	0
chrX:37765251..37765269,+	1	0.441921	0.151903	0.33838	p2@ENST00000449263	CAGE_peak_2_at_ENST00000449263_5end	-130bp_to_ENST00000449263_5end	NA	NA	NA	ENST00000567273	AL121578.2	lincRNA	130	1	0	1	0
chrX:37765302..37765334,+	1	-1.29442	0.180675	0.552276	p1@ENST00000449263	CAGE_peak_1_at_ENST00000449263_5end	-65bp_to_ENST00000449263_5end	NA	NA	NA	ENST00000567273	AL121578.2	lincRNA	65	0	0	1	0
chrX:37765335..37765354,+	1	-0.687996	0.100444	0.217912	p5@ENST00000449263	CAGE_peak_5_at_ENST00000449263_5end	-45bp_to_ENST00000449263_5end	NA	NA	NA	ENST00000567273	AL121578.2	lincRNA	45	0	0	1	0
chrX:37765364..37765390,+	1	-0.898409	0.118952	0.279049	p3@ENST00000449263	CAGE_peak_3_at_ENST00000449263_5end	-9bp_to_ENST00000449263_5end	NA	NA	NA	ENST00000567273	AL121578.2	lincRNA	9	0	0	1	0
chrX:37765754..37765765,+	1	-0.481736	0.0102209	0.0678406	p11@ENST00000449263	CAGE_peak_11_at_ENST00000449263_5end	354bp_to_ENST00000449263_5end	NA	NA	NA	ENST00000567273	AL121578.2	lincRNA	353	0	0	1	0
chrX:37850026..37850037,+	1	1.41189	0.0763541	0.000448785	p1@CXorf27	CAGE_peak_1_at_CXorf27_5end	-32bp_to_ENST00000341016,NM_012274,uc004ddt.3_5end	entrezgene:25763	HGNC:18417	uniprot:O75409	ENST00000341016	CXorf27	protein_coding	32	0	0	1	0
chrX:37865804..37865842,+	1	-0.438528	0.114803	0.163046	p1@SYTL5	CAGE_peak_1_at_SYTL5_5end	0bp_to_ENST00000297875,ENST00000357972,NM_001163335,NM_138780,uc004ddu.2,uc004ddv.2_5end	entrezgene:94122	HGNC:15589	uniprot:Q8TDW5	ENST00000357972	SYTL5	protein_coding	0	0	0	1	0
chrX:37865844..37865866,+	1	-0.635023	0.0509457	0.0674134	p2@SYTL5	CAGE_peak_2_at_SYTL5_5end	9bp_to_ENST00000297875,ENST00000357972,NM_001163335,NM_138780,uc004ddu.2,uc004ddv.2_5end	entrezgene:94122	HGNC:15589	uniprot:Q8TDW5	ENST00000297875	SYTL5	protein_coding	8	0	0	1	0
chrX:38020281..38020299,-	1	-0.971368	0.189158	0.264799	p@chrX:38020281..38020299,-	CAGE_peak_at_chrX:38020281..38020299,-	NA	NA	NA	NA	ENST00000479015	SRPX	processed_transcript	929	0	0	1	0
chrX:38031247..38031276,-	1	-1.47604	0.841315	1.08289	p@chrX:38031247..38031276,-	CAGE_peak_at_chrX:38031247..38031276,-	NA	NA	NA	NA	ENST00000479015	SRPX	processed_transcript	11895	0	1	1	0
chrX:38033461..38033496,-	1	-0.602258	0.520267	0.578744	p@chrX:38033461..38033496,-	CAGE_peak_at_chrX:38033461..38033496,-	NA	NA	NA	NA	ENST00000479015	SRPX	processed_transcript	14109	0	1	1	0
chrX:38080077..38080167,-	1	-3.17876	83.0748	90.5022	p1@SRPX	CAGE_peak_1_at_SRPX_5end	0bp_to_ENST00000378533,uc004ddy.1,uc004ddz.1,uc011mkh.1,uc011mki.1_5end	entrezgene:8406	HGNC:11309	uniprot:P78539	ENST00000378533	SRPX	protein_coding	0	1	1	1	0
chrX:38132803..38132847,-	1	-1.20815	0.0420779	0.0544259	p5@RPGR	CAGE_peak_5_at_RPGR_5end	347bp_to_ENST00000476559_5end	entrezgene:6103	HGNC:10295	NA	ENST00000476559	RPGR	retained_intron	347	0	0	1	0
chrX:38132865..38132879,-	1	-1.41766	0.0178021	0.0300869	p7@RPGR	CAGE_peak_7_at_RPGR_5end	315bp_to_ENST00000476559_5end	entrezgene:6103	HGNC:10295	NA	ENST00000476559	RPGR	retained_intron	315	0	0	1	0
chrX:38135209..38135228,+	1	0.276521	0.00649654	0.00496394	p@chrX:38135209..38135228,+	CAGE_peak_at_chrX:38135209..38135228,+	NA	NA	NA	NA	ENST00000423919	RP13-43E11.1	antisense	54564	0	0	1	0
chrX:38135246..38135257,+	1	1.20678	0.00640317	0.00134787	p@chrX:38135246..38135257,+	CAGE_peak_at_chrX:38135246..38135257,+	NA	NA	NA	NA	ENST00000423919	RP13-43E11.1	antisense	54601	0	0	1	0
chrX:38147077..38147085,-	1	-0.81897	0.00535284	0.0374979	p@chrX:38147077..38147085,-	CAGE_peak_at_chrX:38147077..38147085,-	NA	NA	NA	NA	ENST00000494707	RPGR	protein_coding	3632	0	0	1	0
chrX:38147156..38147172,-	1	-0.872547	0.142986	0.239991	p@chrX:38147156..38147172,-	CAGE_peak_at_chrX:38147156..38147172,-	NA	NA	NA	NA	ENST00000494707	RPGR	protein_coding	3545	0	0	1	0
chrX:38183144..38183165,-	1	-0.839664	0.000511072	0.0250499	p@chrX:38183144..38183165,-	CAGE_peak_at_chrX:38183144..38183165,-	NA	NA	NA	NA	ENST00000482855	RPGR	nonsense_mediated_decay	3509	0	0	1	0
chrX:38186665..38186679,-	1	-0.108446	0.168322	0.139478	p8@RPGR	CAGE_peak_8_at_RPGR_5end	0bp_to_ENST00000482855_5end	entrezgene:6103	HGNC:10295	NA	ENST00000482855	RPGR	nonsense_mediated_decay	0	1	0	1	0
chrX:38186711..38186742,-	1	0.98008	2.32116	1.48905	p3@RPGR	CAGE_peak_3_at_RPGR_5end	16bp_to_ENST00000474584_5end	entrezgene:6103	HGNC:10295	NA	ENST00000474584	RPGR	nonsense_mediated_decay	16	1	0	1	0
chrX:38186749..38186774,-	1	0.12589	3.86996	3.89706	p1@RPGR	CAGE_peak_1_at_RPGR_5end	0bp_to_ENST00000474584_5end	entrezgene:6103	HGNC:10295	NA	ENST00000474584	RPGR	nonsense_mediated_decay	0	1	0	1	0
chrX:38186775..38186802,-	1	-1.30328	1.82185	2.16536	p2@RPGR	CAGE_peak_2_at_RPGR_5end	0bp_to_ENST00000309513,ENST00000338898,ENST00000339363,ENST00000342811,ENST00000378505,NM_000328,NM_001034853,uc004dea.2,uc004deb.2,uc004dec.2,uc004ded.1_5end	entrezgene:6103	HGNC:10295	uniprot:Q92834,uniprot:E9PE28,uniprot:Q3KN84	ENST00000378505	RPGR	protein_coding	0	1	0	1	0
chrX:38186811..38186826,-	1	0.119252	0.225092	0.266119	p4@RPGR	CAGE_peak_4_at_RPGR_5end	0bp_to_ENST00000318842_5end	entrezgene:6103	HGNC:10295	NA	ENST00000318842	RPGR	protein_coding	0	1	0	1	0
chrX:38211777..38211791,+	1	-0.318974	0.0357542	0.120693	p2@OTC	CAGE_peak_2_at_OTC_5end	-6bp_to_ENST00000039007_5end	entrezgene:5009	HGNC:8512	uniprot:P00480	ENST00000039007	OTC	protein_coding	6	0	0	1	0
chrX:38211826..38211874,+	1	-0.583457	0.137912	1.00578	p1@OTC	CAGE_peak_1_at_OTC_5end	0bp_to_ENST00000488812_5end	entrezgene:5009	HGNC:8512	NA	ENST00000488812	OTC	processed_transcript	0	0	1	1	0
chrX:38211890..38211897,+	1	-1.24186	0.00349417	0.0163203	p3@OTC	CAGE_peak_3_at_OTC_5end	32bp_to_ENST00000488812_5end	entrezgene:5009	HGNC:8512	NA	ENST00000488812	OTC	processed_transcript	31	0	1	1	0
chrX:38429930..38429939,+	1	-0.761286	0.0193329	0.04301	p12@TSPAN7	CAGE_peak_12_at_TSPAN7_5end	0bp_to_ENST00000488893_5end	entrezgene:7102	HGNC:11854	NA	ENST00000488893	TSPAN7	processed_transcript	0	0	0	1	0
chrX:38429941..38429957,+	1	-1.34045	0.0480021	0.703746	p6@TSPAN7	CAGE_peak_6_at_TSPAN7_5end	5bp_to_ENST00000488893_5end	entrezgene:7102	HGNC:11854	NA	ENST00000488893	TSPAN7	processed_transcript	4	0	0	1	0
chrX:38429964..38429975,+	1	-1.18112	0.0134409	0.0483377	p11@TSPAN7	CAGE_peak_11_at_TSPAN7_5end	28bp_to_ENST00000488893_5end	entrezgene:7102	HGNC:11854	NA	ENST00000488893	TSPAN7	processed_transcript	27	0	0	1	0
chrX:38515851..38515860,+	1	-0.787845	0.015539	0.0275551	p@chrX:38515851..38515860,+	CAGE_peak_at_chrX:38515851..38515860,+	NA	NA	NA	NA	ENST00000419600	TSPAN7	retained_intron	9489	0	1	1	0
chrX:38520860..38520863,+	1	-1.9422	0.0245758	0.157512	p@chrX:38520860..38520863,+	CAGE_peak_at_chrX:38520860..38520863,+	NA	NA	NA	NA	ENST00000419600	TSPAN7	retained_intron	4486	0	0	1	0
chrX:38525379..38525391,+	1	-0.604868	0.0559445	0.153008	p7@TSPAN7	CAGE_peak_7_at_TSPAN7_5end	29bp_to_ENST00000419600,uc004deh.2_5end	entrezgene:7102	HGNC:11854	NA	ENST00000419600	TSPAN7	retained_intron	28	0	1	1	0
chrX:38525405..38525418,+	1	-0.566074	0.265703	0.684741	p3@TSPAN7	CAGE_peak_3_at_TSPAN7_5end	55bp_to_ENST00000419600,uc004deh.2_5end	entrezgene:7102	HGNC:11854	NA	ENST00000419600	TSPAN7	retained_intron	54	0	1	1	0
chrX:38525424..38525435,+	1	1.42644	0.0613631	0.11169	p8@TSPAN7	CAGE_peak_8_at_TSPAN7_5end	74bp_to_ENST00000419600,uc004deh.2_5end	entrezgene:7102	HGNC:11854	NA	ENST00000419600	TSPAN7	retained_intron	73	0	1	1	0
chrX:38535010..38535035,+	1	0.690846	0.167328	0.3414	p@chrX:38535010..38535035,+	CAGE_peak_at_chrX:38535010..38535035,+	NA	NA	NA	NA	ENST00000419600	TSPAN7	retained_intron	9659	0	1	1	0
chrX:38547270..38547317,+	1	1.25084	0.148973	0.23678	p@chrX:38547270..38547317,+	CAGE_peak_at_chrX:38547270..38547317,+	NA	NA	NA	NA	ENST00000419600	TSPAN7	retained_intron	21919	0	1	1	0
chrX:38547830..38547849,+	1	0.00815811	0.0421022	0.224634	p@chrX:38547830..38547849,+	CAGE_peak_at_chrX:38547830..38547849,+	NA	NA	NA	NA	ENST00000419600	TSPAN7	retained_intron	22479	0	0	1	0
chrX:38660682..38660697,+	1	-1.26872	0.601484	0.737201	p6@MID1IP1	CAGE_peak_6_at_MID1IP1_5end	0bp_to_ENST00000457894,NM_001098790,NM_001098791,uc004dei.3,uc010ngz.2_5end	entrezgene:58526	HGNC:20715	uniprot:Q9NPA3	ENST00000457894	MID1IP1	protein_coding	0	0	1	1	0
chrX:38660704..38660726,+	1	0.313303	6.29037	6.48672	p3@MID1IP1	CAGE_peak_3_at_MID1IP1_5end	0bp_to_ENST00000378474_5end	entrezgene:58526	HGNC:20715	uniprot:Q9NPA3	ENST00000378474	MID1IP1	protein_coding	0	0	0	1	0
chrX:38660868..38660873,+	1	0.575619	0.176567	0.1188	p@chrX:38660868..38660873,+	CAGE_peak_at_chrX:38660868..38660873,+	NA	NA	NA	NA	ENST00000378474	MID1IP1	protein_coding	160	0	0	1	0
chrX:38663390..38663397,+	1	1.03961	0.400188	0.401606	p8@MID1IP1	CAGE_peak_8_at_MID1IP1_5end	317bp_to_NM_021242,uc004dej.3_5end	entrezgene:58526	HGNC:20715	uniprot:Q9NPA3	ENST00000336949	MID1IP1	protein_coding	403	1	1	1	0
chrX:38663397..38663404,-	1	0.551206	0.0792339	0.0649937	p3@MID1IP1-AS1	CAGE_peak_3_at_MID1IP1-AS1_5end	-261bp_to_ENST00000436893_5end	NA	HGNC:40932	NA	ENST00000436893	MID1IP1-AS1	antisense	260	1	1	1	0
chrX:38663401..38663439,+	1	0.4873	14.1781	17.7338	p2@MID1IP1	CAGE_peak_2_at_MID1IP1_5end	328bp_to_NM_021242,uc004dej.3_5end	entrezgene:58526	HGNC:20715	uniprot:Q9NPA3	ENST00000336949	MID1IP1	protein_coding	414	1	2	1	0
chrX:38663449..38663463,+	1	0.108869	2.18603	2.92069	p4@MID1IP1	CAGE_peak_4_at_MID1IP1_5end	376bp_to_NM_021242,uc004dej.3_5end	entrezgene:58526	HGNC:20715	uniprot:Q9NPA3	ENST00000336949	MID1IP1	protein_coding	462	1	1	1	0
chrX:38663529..38663546,+	1	0.469861	20.4723	19.556	p1@MID1IP1	CAGE_peak_1_at_MID1IP1_5end	456bp_to_NM_021242,uc004dej.3_5end	entrezgene:58526	HGNC:20715	uniprot:Q9NPA3	ENST00000336949	MID1IP1	protein_coding	542	1	1	1	0
chrX:38663553..38663566,+	1	0.763315	1.44112	1.23529	p5@MID1IP1	CAGE_peak_5_at_MID1IP1_5end	480bp_to_NM_021242,uc004dej.3_5end	entrezgene:58526	HGNC:20715	uniprot:Q9NPA3	ENST00000336949	MID1IP1	protein_coding	566	1	1	1	0
chrX:38664509..38664512,+	1	-0.369372	0.0904761	0.123178	p14@MID1IP1	CAGE_peak_14_at_MID1IP1_5end	309bp_to_CR457220_5end	entrezgene:58526	HGNC:20715	uniprot:Q9NPA3	ENST00000336949	MID1IP1	protein_coding	1522	1	1	1	0
chrX:38664830..38664834,+	1	-0.38974	0.218599	0.247414	p10@MID1IP1	CAGE_peak_10_at_MID1IP1_5end	-140bp_to_AF050158_5end	entrezgene:58526	HGNC:20715	NA	ENST00000336949	MID1IP1	protein_coding	1843	0	0	1	0
chrX:38665163..38665175,+	1	0.213536	0.396452	0.449059	p9@MID1IP1	CAGE_peak_9_at_MID1IP1_5end	188bp_to_AF050158_5end	entrezgene:58526	HGNC:20715	NA	ENST00000336949	MID1IP1	protein_coding	2176	0	1	1	0
chrX:38665256..38665267,+	1	1.87692	0.13029	0.0805345	p16@MID1IP1	CAGE_peak_16_at_MID1IP1_5end	281bp_to_AF050158_5end	entrezgene:58526	HGNC:20715	NA	ENST00000336949	MID1IP1	protein_coding	2269	0	1	1	0
chrX:38728212..38728224,-	1	1.44728	0.101733	0.0208412	p@chrX:38728212..38728224,-	CAGE_peak_at_chrX:38728212..38728224,-	NA	NA	NA	NA	ENST00000436893	MID1IP1-AS1	antisense	65075	0	0	1	0
chrX:38729821..38729828,-	1	0.404047	0.00754012	0.00311356	p@chrX:38729821..38729828,-	CAGE_peak_at_chrX:38729821..38729828,-	NA	NA	NA	NA	ENST00000436893	MID1IP1-AS1	antisense	66684	0	0	1	0
chrX:38730017..38730030,+	1	-0.717423	0.0506102	0.0556347	p@chrX:38730017..38730030,+	CAGE_peak_at_chrX:38730017..38730030,+	NA	NA	NA	NA	ENST00000336949	MID1IP1	protein_coding	67030	0	0	1	0
chrX:39017242..39017244,+	1	0.719277	0.00962735	0	p@chrX:39017242..39017244,+	CAGE_peak_at_chrX:39017242..39017244,+	NA	NA	NA	NA	ENST00000336949	MID1IP1	protein_coding	354255	0	0	1	0
chrX:39034155..39034187,+	1	2.37309	0.491095	0.0791131	p@chrX:39034155..39034187,+	CAGE_peak_at_chrX:39034155..39034187,+	NA	NA	NA	NA	ENST00000336949	MID1IP1	protein_coding	371168	0	0	1	0
chrX:39159034..39159048,-	1	-0.873657	0.360345	0.230645	p1@ENST00000438026	CAGE_peak_1_at_ENST00000438026_5end	0bp_to_ENST00000438026_5end	NA	NA	NA	ENST00000438026	RP11-265P11.1	lincRNA	0	0	1	1	0
chrX:39186610..39186621,-	1	2.21632	0.144058	0.00234267	p2@LOC286442	CAGE_peak_2_at_LOC286442_5end	0bp_to_ENST00000429281,ENST00000448597,NR_038968,uc004dek.1_5end	entrezgene:286442	NA	NA	ENST00000429281	RP11-265P11.2	lincRNA	0	0	0	1	0
chrX:39186629..39186636,-	1	1.53893	0.0623948	0.00120213	p4@LOC286442	CAGE_peak_4_at_LOC286442_5end	-13bp_to_ENST00000448597,NR_038968,uc004dek.1_5end	entrezgene:286442	NA	NA	ENST00000448597	RP11-265P11.2	lincRNA	12	0	0	1	0
chrX:39186643..39186655,-	1	1.80722	0.181832	0.00931533	p3@LOC286442	CAGE_peak_3_at_LOC286442_5end	-27bp_to_ENST00000448597,NR_038968,uc004dek.1_5end	entrezgene:286442	NA	NA	ENST00000448597	RP11-265P11.2	lincRNA	26	0	0	1	0
chrX:39186671..39186682,-	1	1.90116	0.317833	0.013047	p1@LOC286442	CAGE_peak_1_at_LOC286442_5end	-55bp_to_ENST00000448597,NR_038968,uc004dek.1_5end	entrezgene:286442	NA	NA	ENST00000448597	RP11-265P11.2	lincRNA	54	0	0	1	0
chrX:39190672..39190682,+	1	-1.51371	0.00408239	0.238587	p@chrX:39190672..39190682,+	CAGE_peak_at_chrX:39190672..39190682,+	NA	NA	NA	NA	ENST00000580135	MIR3937	miRNA	329787	0	0	1	0
chrX:39512497..39512516,+	1	0.644743	0.730546	0.0172739	p@chrX:39512497..39512516,+	CAGE_peak_at_chrX:39512497..39512516,+	NA	NA	NA	NA	ENST00000580135	MIR3937	miRNA	7953	0	1	1	0
chrX:39533015..39533028,+	1	0.798304	0.0557267	0.00110726	p@chrX:39533015..39533028,+	CAGE_peak_at_chrX:39533015..39533028,+	NA	NA	NA	NA	ENST00000580135	MIR3937	miRNA	12544	0	0	1	0
chrX:39548044..39548047,+	1	1.18073	0.112642	0.0912902	p@chrX:39548044..39548047,+	CAGE_peak_at_chrX:39548044..39548047,+	NA	NA	NA	NA	ENST00000580135	MIR3937	miRNA	27573	1	0	1	0
chrX:39646241..39646254,+	1	-0.0880545	0.408333	0.352604	p@chrX:39646241..39646254,+	CAGE_peak_at_chrX:39646241..39646254,+	NA	NA	NA	NA	ENST00000583319	MIR1587	miRNA	50560	0	0	1	0
chrX:39647462..39647468,-	1	1.30479	7.14683	6.75625	p1@GAPDHP1	CAGE_peak_1_at_GAPDHP1_5end	-72bp_to_ENST00000452570_5end	NA	HGNC:4159	NA	ENST00000452570	GAPDHP1	processed_pseudogene	71	0	0	1	0
chrX:39715048..39715061,-	1	2.44393	0.0693311	0.0054572	p@chrX:39715048..39715061,-	CAGE_peak_at_chrX:39715048..39715061,-	NA	NA	NA	NA	ENST00000562814	MIR1587	lincRNA	7435	0	1	1	0
chrX:39715104..39715115,-	1	0.892533	0.153127	0.0220182	p@chrX:39715104..39715115,-	CAGE_peak_at_chrX:39715104..39715115,-	NA	NA	NA	NA	ENST00000562814	MIR1587	lincRNA	7491	0	1	1	0
chrX:39732511..39732520,-	1	0.653441	0.0137518	0	p@chrX:39732511..39732520,-	CAGE_peak_at_chrX:39732511..39732520,-	NA	NA	NA	NA	ENST00000562814	MIR1587	lincRNA	24898	0	0	1	0
chrX:39813397..39813401,+	1	-2.27965	0.012289	0.0361127	p@chrX:39813397..39813401,+	CAGE_peak_at_chrX:39813397..39813401,+	NA	NA	NA	NA	ENST00000447651	AC092198.1	lincRNA	55127	0	0	1	0
chrX:39865599..39865629,+	1	0.729642	0.0685845	0.040635	p@chrX:39865599..39865629,+	CAGE_peak_at_chrX:39865599..39865629,+	NA	NA	NA	NA	ENST00000447651	AC092198.1	lincRNA	2899	1	0	1	0
chrX:39865738..39865746,+	1	1.3239	0.0265611	0.00109574	p@chrX:39865738..39865746,+	CAGE_peak_at_chrX:39865738..39865746,+	NA	NA	NA	NA	ENST00000447651	AC092198.1	lincRNA	2782	1	0	1	0
chrX:39866527..39866531,+	1	1.5507	0.0191986	0.0014132	p@chrX:39866527..39866531,+	CAGE_peak_at_chrX:39866527..39866531,+	NA	NA	NA	NA	ENST00000447651	AC092198.1	lincRNA	1997	1	1	1	0
chrX:39868501..39868521,+	1	1.06024	0.0322533	0.00747411	p1@ENST00000447651,p1@uc004del.1	CAGE_peak_1_at_ENST00000447651_5end,CAGE_peak_1_at_uc004del.1_5end	-7bp_to_ENST00000447651,uc004del.1_5end	NA	NA	NA	ENST00000447651	AC092198.1	lincRNA	7	1	1	1	0
chrX:39871911..39871916,-	1	-0.254161	0.0392708	0.027714	p@chrX:39871911..39871916,-	CAGE_peak_at_chrX:39871911..39871916,-	NA	NA	NA	NA	ENST00000442018	BCOR	protein_coding	50273	1	0	1	0
chrX:39923656..39923670,-	1	0.426533	0.0493568	0.0129173	p@chrX:39923656..39923670,-	CAGE_peak_at_chrX:39923656..39923670,-	NA	NA	NA	NA	ENST00000413905	BCOR	protein_coding	131	0	1	1	0
chrX:39942792..39942794,-	1	1.05137	0.173785	0.130267	p@chrX:39942792..39942794,-	CAGE_peak_at_chrX:39942792..39942794,-	NA	NA	NA	NA	ENST00000490976	BCOR	retained_intron	5569	1	0	1	0
chrX:39955444..39955448,-	1	0.680924	0.0761825	0.0518685	p@chrX:39955444..39955448,-	CAGE_peak_at_chrX:39955444..39955448,-	NA	NA	NA	NA	ENST00000397354	BCOR	protein_coding	1207	1	0	1	0
chrX:39956706..39956751,-	1	-1.03504	1.23512	1.17008	p3@BCOR	CAGE_peak_3_at_BCOR_5end	0bp_to_NM_001123385,NM_017745,uc004dem.3,uc004den.3,uc004deq.3_5end	entrezgene:54880	HGNC:20893	uniprot:Q6W2J9	ENST00000397354	BCOR	protein_coding	49	1	1	1	0
chrX:39956941..39956997,-	1	-1.25413	0.889801	1.1502	p4@BCOR	CAGE_peak_4_at_BCOR_5end	-222bp_to_NM_001123385,NM_017745,uc004dem.3,uc004den.3,uc004deq.3_5end	entrezgene:54880	HGNC:20893	uniprot:Q6W2J9	ENST00000397354	BCOR	protein_coding	284	1	1	1	0
chrX:39957174..39957178,-	1	0.422118	0.252034	0.203215	p8@BCOR	CAGE_peak_8_at_BCOR_5end	-455bp_to_NM_001123385,NM_017745,uc004dem.3,uc004den.3,uc004deq.3_5end	entrezgene:54880	HGNC:20893	uniprot:Q6W2J9	ENST00000397354	BCOR	protein_coding	517	1	1	1	0
chrX:39957202..39957220,-	1	1.12778	26.267	21.6997	p1@BCOR	CAGE_peak_1_at_BCOR_5end	-483bp_to_NM_001123385,NM_017745,uc004dem.3,uc004den.3,uc004deq.3_5end	entrezgene:54880	HGNC:20893	uniprot:Q6W2J9	ENST00000397354	BCOR	protein_coding	545	1	1	1	0
chrX:40005754..40005764,-	1	1.94587	0.097269	0.0309261	p19@BCOR	CAGE_peak_19_at_BCOR_5end	117bp_to_ENST00000412952_5end	entrezgene:54880	HGNC:20893	uniprot:C9JHP3	ENST00000412952	BCOR	protein_coding	117	1	1	1	0
chrX:40005796..40005807,-	1	1.90213	0.0386706	0.0114687	p25@BCOR	CAGE_peak_25_at_BCOR_5end	74bp_to_ENST00000412952_5end	entrezgene:54880	HGNC:20893	uniprot:C9JHP3	ENST00000412952	BCOR	protein_coding	74	1	1	1	0
chrX:40005827..40005853,-	1	3.62892	0.906782	0.537189	p5@BCOR	CAGE_peak_5_at_BCOR_5end	28bp_to_ENST00000412952_5end	entrezgene:54880	HGNC:20893	uniprot:C9JHP3	ENST00000412952	BCOR	protein_coding	28	1	1	1	0
chrX:40005865..40005899,-	1	3.62141	2.49495	1.31592	p2@BCOR	CAGE_peak_2_at_BCOR_5end	0bp_to_ENST00000412952_5end	entrezgene:54880	HGNC:20893	uniprot:C9JHP3	ENST00000412952	BCOR	protein_coding	0	1	1	1	0
chrX:40013563..40013566,+	1	0.498809	0.0490009	0.0300217	p@chrX:40013563..40013566,+	CAGE_peak_at_chrX:40013563..40013566,+	NA	NA	NA	NA	ENST00000452690	RP11-320G24.1	lincRNA	108603	1	1	1	0
chrX:40030322..40030358,+	1	0.679452	0.0372158	0.0122961	p@chrX:40030322..40030358,+	CAGE_peak_at_chrX:40030322..40030358,+	NA	NA	NA	NA	ENST00000452690	RP11-320G24.1	lincRNA	91811	0	0	1	0
chrX:40031153..40031173,+	1	0.91583	0.180119	0.104663	p@chrX:40031153..40031173,+	CAGE_peak_at_chrX:40031153..40031173,+	NA	NA	NA	NA	ENST00000452690	RP11-320G24.1	lincRNA	90996	1	0	1	0
chrX:40031189..40031200,+	1	0.448657	0.153725	0.0989845	p@chrX:40031189..40031200,+	CAGE_peak_at_chrX:40031189..40031200,+	NA	NA	NA	NA	ENST00000452690	RP11-320G24.1	lincRNA	90969	1	0	1	0
chrX:40032100..40032114,-	1	-0.105586	0.143765	0.0954332	p@chrX:40032100..40032114,-	CAGE_peak_at_chrX:40032100..40032114,-	NA	NA	NA	NA	ENST00000406200	BCOR	protein_coding	4458	1	0	1	0
chrX:40036135..40036145,+	1	2.85347	0.125619	0.0340048	p@chrX:40036135..40036145,+	CAGE_peak_at_chrX:40036135..40036145,+	NA	NA	NA	NA	ENST00000452690	RP11-320G24.1	lincRNA	86024	0	1	1	0
chrX:40036520..40036538,-	1	-0.0945717	0.0895331	0.0927457	p12@BCOR	CAGE_peak_12_at_BCOR_5end	34bp_to_ENST00000406200_5end	entrezgene:54880	HGNC:20893	NA	ENST00000406200	BCOR	protein_coding	34	0	1	1	0
chrX:40159589..40159601,-	1	1.14312	0.0179206	0	p@chrX:40159589..40159601,-	CAGE_peak_at_chrX:40159589..40159601,-	NA	NA	NA	NA	ENST00000418838	RP6-186E3.1	processed_pseudogene	60377	0	0	1	0
chrX:40439973..40439988,-	1	2.06777	0.126165	0.060246	p@chrX:40439973..40439988,-	CAGE_peak_at_chrX:40439973..40439988,-	NA	NA	NA	NA	ENST00000459221	RNU7-164P	snRNA	45157	1	0	1	0
chrX:40440168..40440268,+	1	-1.2551	99.3335	114.225	p1@ATP6AP2	CAGE_peak_1_at_ATP6AP2_5end	0bp_to_ENST00000423649,ENST00000436783,ENST00000447485,ENST00000486558,ENST00000535777,ENST00000538655,ENST00000544975,NM_005765,uc004det.2,uc010nhc.2,uc011mkl.1,uc011mkm.1,uc011mkn.1_5end	entrezgene:10159	HGNC:18305	uniprot:B7Z1I9,uniprot:B7Z487,uniprot:B7Z413,uniprot:O75787	ENST00000423649	ATP6AP2	protein_coding	0	1	0	1	0
chrX:40440287..40440298,+	1	-0.718145	0.776278	1.1889	p2@ATP6AP2	CAGE_peak_2_at_ATP6AP2_5end	42bp_to_ENST00000538655_5end	entrezgene:10159	HGNC:18305	uniprot:B7Z487	ENST00000447485	ATP6AP2	protein_coding	23	1	0	1	0
chrX:40482675..40482695,+	1	1.47249	0.0920685	0	p1@LOC347411	CAGE_peak_1_at_LOC347411_5end	-122bp_to_NM_001195522_5end	entrezgene:347411	NA	NA	ENST00000423387	MPC1L	processed_pseudogene	140	1	0	1	0
chrX:40482706..40482715,+	1	1.6363	0.0325478	0	p2@LOC347411	CAGE_peak_2_at_LOC347411_5end	-102bp_to_NM_001195522_5end	entrezgene:347411	NA	NA	ENST00000423387	MPC1L	processed_pseudogene	120	1	0	1	0
chrX:40482725..40482733,+	1	1.52075	0.024929	0	p3@LOC347411	CAGE_peak_3_at_LOC347411_5end	-84bp_to_NM_001195522_5end	entrezgene:347411	NA	NA	ENST00000423387	MPC1L	processed_pseudogene	102	1	0	1	0
chrX:40506693..40506705,-	1	-0.534747	0.292969	0.266561	p2@CXorf38	CAGE_peak_2_at_CXorf38_5end	67bp_to_ENST00000378421_5end	entrezgene:159013	HGNC:28589	NA	ENST00000378421	CXorf38	protein_coding	67	1	1	1	0
chrX:40506766..40506824,-	1	-2.64893	14.0811	13.7688	p1@CXorf38	CAGE_peak_1_at_CXorf38_5end	0bp_to_ENST00000327877,ENST00000378418,ENST00000378421,ENST00000378426,ENST00000440784,NM_144970,uc004dev.1,uc004dew.2,uc010nhd.2,uc011mko.1_5end	entrezgene:159013	HGNC:28589	uniprot:Q8TB03,uniprot:E7EN46	ENST00000378418	CXorf38	protein_coding	0	1	0	1	0
chrX:40572265..40572269,+	1	1.16604	0.855953	0.875624	p@chrX:40572265..40572269,+	CAGE_peak_at_chrX:40572265..40572269,+	NA	NA	NA	NA	ENST00000456333	MED14-AS1	antisense	22382	0	1	1	0
chrX:40594727..40594752,-	1	-0.0295347	0.777699	0.570928	p5@MED14	CAGE_peak_5_at_MED14_5end	30bp_to_ENST00000324817_5end	entrezgene:9282	HGNC:2370	uniprot:O60244	ENST00000324817	MED14	protein_coding	30	1	0	1	0
chrX:40594755..40594809,-	1	-2.06012	6.43905	6.04183	p2@MED14	CAGE_peak_2_at_MED14_5end	0bp_to_ENST00000324817,NM_004229,uc004dex.3_5end	entrezgene:9282	HGNC:2370	uniprot:O60244	ENST00000324817	MED14	protein_coding	0	1	0	1	0
chrX:40594824..40594836,-	1	0.439383	0.22299	0.212075	p8@MED14	CAGE_peak_8_at_MED14_5end	-20bp_to_NM_004229,uc004dex.3_5end	entrezgene:9282	HGNC:2370	uniprot:O60244	ENST00000324817	MED14	protein_coding	40	1	0	1	0
chrX:40594928..40594950,+	1	1.68493	1.32914	0.799672	p1@MED14-AS1	CAGE_peak_1_at_MED14-AS1_5end	276bp_to_ENST00000456333_5end	NA	HGNC:40162	NA	ENST00000456333	MED14-AS1	antisense	275	1	0	1	0
chrX:40594942..40594951,-	1	0.0923495	0.161456	0.122445	p9@MED14	CAGE_peak_9_at_MED14_5end	-138bp_to_NM_004229,uc004dex.3_5end	entrezgene:9282	HGNC:2370	uniprot:O60244	ENST00000324817	MED14	protein_coding	158	1	0	1	0
chrX:40594972..40595017,-	1	-1.96781	3.15997	3.27975	p3@MED14	CAGE_peak_3_at_MED14_5end	92bp_to_ENST00000482034_5end	entrezgene:9282	HGNC:2370	NA	ENST00000482034	MED14	processed_transcript	92	1	0	1	0
chrX:40595046..40595057,-	1	-2.21707	0.365644	0.447482	p6@MED14	CAGE_peak_6_at_MED14_5end	52bp_to_ENST00000482034_5end	entrezgene:9282	HGNC:2370	NA	ENST00000482034	MED14	processed_transcript	52	1	0	1	0
chrX:40595062..40595087,-	1	-2.35149	1.59869	1.97578	p4@MED14	CAGE_peak_4_at_MED14_5end	22bp_to_ENST00000482034_5end	entrezgene:9282	HGNC:2370	NA	ENST00000482034	MED14	processed_transcript	22	1	0	1	0
chrX:40767183..40767188,+	1	2.35865	4.67123	3.80116	p1@ENST00000396647	CAGE_peak_1_at_ENST00000396647_5end	-48bp_to_ENST00000396647_5end	NA	NA	NA	ENST00000396647	RP11-77G22.2	processed_pseudogene	48	0	0	1	0
chrX:40943739..40943748,-	1	1.66894	0.126993	0.0667512	p@chrX:40943739..40943748,-	CAGE_peak_at_chrX:40943739..40943748,-	NA	NA	NA	NA	ENST00000397318	RPS2P55	processed_pseudogene	148621	1	0	1	0
chrX:40945032..40945116,+	1	-3.59664	3.44308	3.78335	p2@USP9X	CAGE_peak_2_at_USP9X_5end	144bp_to_ENST00000324545,ENST00000378308,NM_001039590,NM_001039591,uc004dfb.2,uc004dfc.2_5end	entrezgene:8239	HGNC:12632	uniprot:Q93008,uniprot:Q6P468,uniprot:Q86X58	ENST00000378308	USP9X	protein_coding	143	1	1	1	0
chrX:40945779..40945807,+	1	-2.2779	0.0863042	0.154521	p@chrX:40945779..40945807,+	CAGE_peak_at_chrX:40945779..40945807,+	NA	NA	NA	NA	ENST00000378308	USP9X	protein_coding	890	0	1	1	0
chrX:41064584..41064588,+	1	0.0654794	0.0641836	0.055559	p13@USP9X	CAGE_peak_13_at_USP9X_5end	272bp_to_ENST00000487625_5end	entrezgene:8239	HGNC:12632	NA	ENST00000487625	USP9X	retained_intron	271	0	1	1	0
chrX:41064902..41064906,+	1	0.312671	0.388848	0.30825	p@chrX:41064902..41064906,+	CAGE_peak_at_chrX:41064902..41064906,+	NA	NA	NA	NA	ENST00000487625	USP9X	retained_intron	589	0	0	1	0
chrX:41192428..41192451,-	1	1.60144	0.358185	0.211819	p@chrX:41192428..41192451,-	CAGE_peak_at_chrX:41192428..41192451,-	NA	NA	NA	NA	ENST00000395664	RP13-13A3.1	processed_pseudogene	10063	1	0	1	0
chrX:41192535..41192569,+	1	-1.50194	0.372349	0.393936	p7@DDX3X	CAGE_peak_7_at_DDX3X_5end	-81bp_to_ENST00000399959,ENST00000478993,NM_001193416,NM_001193417,NM_001356,uc004dfd.1,uc004dfe.2,uc004dff.2,uc004dfg.2,uc010nhf.1,uc011mkq.1,uc011mkr.1,uc011mks.1_5end	entrezgene:1654	HGNC:2745	uniprot:O00571,uniprot:B4E3E8	ENST00000399959	DDX3X	protein_coding	81	1	0	1	0
chrX:41192595..41192612,+	1	1.14495	0.34868	0.181584	p9@DDX3X	CAGE_peak_9_at_DDX3X_5end	-38bp_to_ENST00000399959,ENST00000478993,NM_001193416,NM_001193417,NM_001356,uc004dfd.1,uc004dfe.2,uc004dff.2,uc004dfg.2,uc010nhf.1,uc011mkq.1,uc011mkr.1,uc011mks.1_5end	entrezgene:1654	HGNC:2745	uniprot:O00571,uniprot:B4E3E8	ENST00000399959	DDX3X	protein_coding	38	1	0	1	0
chrX:41193158..41193193,+	1	-3.02035	2.33266	2.47421	p2@DDX3X	CAGE_peak_2_at_DDX3X_5end	-221bp_to_ENST00000441189,ENST00000457138_5end	entrezgene:1654	HGNC:2745	uniprot:B4DLA0,uniprot:B4E3E8	ENST00000457138	DDX3X	protein_coding	221	1	0	1	0
chrX:41207189..41207220,+	1	-2.91568	0.753022	0.923446	p@chrX:41207189..41207220,+	CAGE_peak_at_chrX:41207189..41207220,+	NA	NA	NA	NA	ENST00000542215	DDX3X	protein_coding	13344	0	1	1	0
chrX:41207753..41207764,+	1	0.54384	0.164931	0.106087	p@chrX:41207753..41207764,+	CAGE_peak_at_chrX:41207753..41207764,+	NA	NA	NA	NA	ENST00000542215	DDX3X	protein_coding	13908	0	1	1	0
chrX:41209168..41209171,+	1	-0.833859	0.323483	0.319898	p@chrX:41209168..41209171,+	CAGE_peak_at_chrX:41209168..41209171,+	NA	NA	NA	NA	ENST00000542215	DDX3X	protein_coding	15323	0	1	1	0
chrX:41306575..41306614,+	1	-1.59859	0.0024437	0.016949	p1@NYX	CAGE_peak_1_at_NYX_5end	-72bp_to_ENST00000342595_5end	entrezgene:60506	HGNC:8082	uniprot:Q9GZU5	ENST00000342595	NYX	protein_coding	72	0	1	1	0
chrX:41308972..41308981,-	1	-0.758391	0.021576	0.0467307	p@chrX:41308972..41308981,-	CAGE_peak_at_chrX:41308972..41308981,-	NA	NA	NA	NA	ENST00000451718	RP1-169I5.4	processed_pseudogene	22924	0	1	1	0
chrX:41449223..41449229,-	1	0.859916	0.0144933	0.00733957	p20@CASK	CAGE_peak_20_at_CASK_5end	-19bp_to_ENST00000378179,uc004dfj.3_5end	entrezgene:8573	HGNC:1497	NA	ENST00000378179	CASK	protein_coding	18	0	1	1	0
chrX:41525090..41525110,-	1	-1.49675	0.228888	0.313027	p6@CASK	CAGE_peak_6_at_CASK_5end	-5bp_to_ENST00000486402_5end	entrezgene:8573	HGNC:1497	NA	ENST00000486402	CASK	processed_transcript	4	0	0	1	0
chrX:41548220..41548243,+	1	-1.75013	1.2263	2.51963	p2@GPR34	CAGE_peak_2_at_GPR34_5end	0bp_to_ENST00000378142,NM_001097579,NM_005300,uc004dfp.3,uc004dfq.3,uc004dfr.3,uc010nhg.2_5end	entrezgene:2857	HGNC:4490	uniprot:Q9UPC5,uniprot:Q5VT14	ENST00000378142	GPR34	protein_coding	0	0	1	1	0
chrX:41548260..41548320,+	1	-2.56793	2.20496	4.26167	p1@GPR34	CAGE_peak_1_at_GPR34_5end	0bp_to_ENST00000535368_5end	entrezgene:2857	HGNC:4490	uniprot:Q3SAH0	ENST00000378138	GPR34	protein_coding	0	0	1	1	0
chrX:41554895..41554940,+	1	-0.0525068	0.0539365	0.0832634	p3@GPR34	CAGE_peak_3_at_GPR34_5end	8bp_to_AB464544,CU676634,DQ893098,DQ896370_5end	entrezgene:2857	HGNC:4490	NA	ENST00000378138	GPR34	protein_coding	6635	0	0	1	0
chrX:41583427..41583436,+	1	0.452226	0.192637	0.163787	p1@GPR82	CAGE_peak_1_at_GPR82_5end	19bp_to_ENST00000302548,NM_080817,uc004dfs.1,uc004dft.2,uc004dfu.1_5end	entrezgene:27197	HGNC:4533	uniprot:Q96P67,uniprot:Q5VT13	ENST00000302548	GPR82	protein_coding	18	0	0	1	0
chrX:41765898..41765915,-	1	1.14883	0.108406	0.0394965	p@chrX:41765898..41765915,-	CAGE_peak_at_chrX:41765898..41765915,-	NA	NA	NA	NA	ENST00000515998	RNU6-202P	snRNA	12686	0	0	1	0
chrX:41782249..41782263,-	1	0.683906	0.143045	0.133458	p7@CASK	CAGE_peak_7_at_CASK_5end	0bp_to_ENST00000442742_5end	entrezgene:8573	HGNC:1497	uniprot:O14936	ENST00000442742	CASK	protein_coding	0	1	1	1	0
chrX:41782644..41782662,-	1	1.29648	0.740682	0.716525	p3@CASK	CAGE_peak_3_at_CASK_5end	-52bp_to_ENST00000378158_5end	entrezgene:8573	HGNC:1497	NA	ENST00000378158	CASK	protein_coding	51	1	1	1	0
chrX:41782683..41782768,-	1	0.935428	9.30449	9.13514	p1@CASK	CAGE_peak_1_at_CASK_5end	0bp_to_ENST00000378154,ENST00000378163_5end	entrezgene:8573	HGNC:1497	uniprot:Q5JS74,uniprot:O14936	ENST00000378154	CASK	protein_coding	0	1	0	1	0
chrX:41782800..41782815,-	1	1.85905	2.39701	2.23005	p2@CASK	CAGE_peak_2_at_CASK_5end	-84bp_to_ENST00000378154,ENST00000378163_5end	entrezgene:8573	HGNC:1497	uniprot:Q5JS74,uniprot:O14936	ENST00000378163	CASK	protein_coding	83	1	0	1	0
chrX:41782861..41782873,-	1	0.506351	0.439495	0.423134	p4@CASK	CAGE_peak_4_at_CASK_5end	-145bp_to_ENST00000378154,ENST00000378163_5end	entrezgene:8573	HGNC:1497	uniprot:Q5JS74,uniprot:O14936	ENST00000378163	CASK	protein_coding	144	1	0	1	0
chrX:41782881..41782892,-	1	0.222308	0.286724	0.282582	p5@CASK	CAGE_peak_5_at_CASK_5end	-165bp_to_ENST00000378154,ENST00000378163_5end	entrezgene:8573	HGNC:1497	uniprot:Q5JS74,uniprot:O14936	ENST00000378163	CASK	protein_coding	164	1	0	1	0
chrX:41958476..41958490,-	1	1.84872	36.491	33.2077	p1@ATP5G2P4	CAGE_peak_1_at_ATP5G2P4_5end	-50bp_to_ENST00000442175_5end	NA	HGNC:42188	NA	ENST00000442175	ATP5G2P4	processed_pseudogene	49	0	0	1	0
chrX:42162203..42162241,+	1	-0.398456	0.00176264	0.00165601	p@chrX:42162203..42162241,+	CAGE_peak_at_chrX:42162203..42162241,+	NA	NA	NA	NA	ENST00000411879	RP1-154K9.2	lincRNA	50490	0	0	1	0
chrX:42637406..42637419,-	1	1.07912	0.166979	0.0124404	p1@PPP1R2P9	CAGE_peak_1_at_PPP1R2P9_5end	66bp_to_NR_002191,uc004dfv.2_5end	entrezgene:80316	HGNC:16324	NA	ENST00000378131	PPP1R2P9	processed_pseudogene	75	0	0	1	0
chrX:42727011..42727017,-	1	0.690133	0.0185035	0.00072547	p@chrX:42727011..42727017,-	CAGE_peak_at_chrX:42727011..42727017,-	NA	NA	NA	NA	ENST00000378131	PPP1R2P9	processed_pseudogene	89680	0	0	1	0
chrX:42727038..42727047,-	1	0.565936	0.0416029	0.00145094	p@chrX:42727038..42727047,-	CAGE_peak_at_chrX:42727038..42727047,-	NA	NA	NA	NA	ENST00000378131	PPP1R2P9	processed_pseudogene	89707	0	0	1	0
chrX:42727059..42727068,-	1	0.403644	0.0279071	0.00421165	p@chrX:42727059..42727068,-	CAGE_peak_at_chrX:42727059..42727068,-	NA	NA	NA	NA	ENST00000378131	PPP1R2P9	processed_pseudogene	89728	0	0	1	0
chrX:43138795..43138813,+	1	-1.40649	0.0275848	0.103421	p@chrX:43138795..43138813,+	CAGE_peak_at_chrX:43138795..43138813,+	NA	NA	NA	NA	ENST00000440955	RP3-326I13.1	lincRNA	102551	0	0	1	0
chrX:43514137..43514158,+	1	0.565887	0.0494765	0.0361393	p5@MAOA	CAGE_peak_5_at_MAOA_5end	0bp_to_BC044787_5end	entrezgene:4128	HGNC:6833	uniprot:Q49A63	ENST00000338702	MAOA	protein_coding	1308	1	0	1	0
chrX:43514174..43514186,+	1	1.35593	0.09079	0.0679428	p3@MAOA	CAGE_peak_3_at_MAOA_5end	16bp_to_BC044787_5end	entrezgene:4128	HGNC:6833	uniprot:Q49A63	ENST00000338702	MAOA	protein_coding	1280	1	0	1	0
chrX:43514244..43514261,+	1	-1.74037	0.164131	0.272376	p2@MAOA	CAGE_peak_2_at_MAOA_5end	86bp_to_BC044787_5end	entrezgene:4128	HGNC:6833	uniprot:Q49A63	ENST00000338702	MAOA	protein_coding	1205	1	0	1	0
chrX:43515538..43515562,+	1	-2.83476	19.9514	58.3245	p1@MAOA	CAGE_peak_1_at_MAOA_5end	0bp_to_ENST00000497485,ENST00000542639_5end	entrezgene:4128	HGNC:6833	uniprot:B4DF46	ENST00000497485	MAOA	processed_transcript	0	1	0	1	0
chrX:43515815..43515823,+	1	-1.41929	0.00205387	0.0471099	p@chrX:43515815..43515823,+	CAGE_peak_at_chrX:43515815..43515823,+	NA	NA	NA	NA	ENST00000497485	MAOA	processed_transcript	264	0	0	1	0
chrX:43565731..43565732,+	1	1.00775	0.0265717	0.00675777	p@chrX:43565731..43565732,+	CAGE_peak_at_chrX:43565731..43565732,+	NA	NA	NA	NA	ENST00000490604	MAOA	processed_transcript	37218	0	0	1	0
chrX:43576227..43576231,+	1	-1.38449	0.0838664	0.145656	p@chrX:43576227..43576231,+	CAGE_peak_at_chrX:43576227..43576231,+	NA	NA	NA	NA	ENST00000490604	MAOA	processed_transcript	26719	0	0	1	0
chrX:43587398..43587403,+	1	-0.19861	0.00192391	0.00211408	p@chrX:43587398..43587403,+	CAGE_peak_at_chrX:43587398..43587403,+	NA	NA	NA	NA	ENST00000490604	MAOA	processed_transcript	15547	0	0	1	0
chrX:43587410..43587413,+	1	-0.414733	0.00185073	0.0061774	p@chrX:43587410..43587413,+	CAGE_peak_at_chrX:43587410..43587413,+	NA	NA	NA	NA	ENST00000490604	MAOA	processed_transcript	15537	0	0	1	0
chrX:43595446..43595457,+	1	1.6588	0.0361305	0.00933224	p@chrX:43595446..43595457,+	CAGE_peak_at_chrX:43595446..43595457,+	NA	NA	NA	NA	ENST00000490604	MAOA	processed_transcript	7493	0	0	1	0
chrX:43595461..43595489,+	1	2.01406	0.206625	0.0486597	p@chrX:43595461..43595489,+	CAGE_peak_at_chrX:43595461..43595489,+	NA	NA	NA	NA	ENST00000490604	MAOA	processed_transcript	7461	0	0	1	0
chrX:43603033..43603042,+	1	-2.19398	0.0143898	0.0491648	p11@MAOA	CAGE_peak_11_at_MAOA_5end	82bp_to_ENST00000490604_5end	entrezgene:4128	HGNC:6833	NA	ENST00000490604	MAOA	processed_transcript	81	0	0	1	0
chrX:43603059..43603080,+	1	-1.70957	0.0398441	0.108897	p4@MAOA	CAGE_peak_4_at_MAOA_5end	108bp_to_ENST00000490604_5end	entrezgene:4128	HGNC:6833	NA	ENST00000490604	MAOA	processed_transcript	107	0	0	1	0
chrX:43603088..43603100,+	1	-2.08377	0.0169124	0.0674563	p8@MAOA	CAGE_peak_8_at_MAOA_5end	137bp_to_ENST00000490604_5end	entrezgene:4128	HGNC:6833	NA	ENST00000490604	MAOA	processed_transcript	136	0	0	1	0
chrX:43727745..43727750,-	1	-1.75505	0.00445839	0.0113552	p@chrX:43727745..43727750,-	CAGE_peak_at_chrX:43727745..43727750,-	NA	NA	NA	NA	ENST00000468431	MAOB	processed_transcript	13798	0	0	1	0
chrX:43741657..43741703,-	1	-3.20237	5.33035	18.1856	p1@MAOB	CAGE_peak_1_at_MAOB_5end	0bp_to_ENST00000378069,ENST00000487544_5end	entrezgene:4129	HGNC:6834	uniprot:P27338	ENST00000487544	MAOB	processed_transcript	0	1	0	1	0
chrX:43741756..43741759,-	1	-1.02385	0.0706289	0.16478	p2@MAOB	CAGE_peak_2_at_MAOB_5end	-35bp_to_NM_000898,uc004dfz.3,uc010nhj.2,uc011mky.1_5end	entrezgene:4129	HGNC:6834	uniprot:P27338	ENST00000378069	MAOB	protein_coding	62	1	0	1	0
chrX:43832586..43832607,-	1	-2.19943	0.145363	1.3664	p2@NDP	CAGE_peak_2_at_NDP_5end	24bp_to_ENST00000470584_5end	entrezgene:4693	HGNC:7678	NA	ENST00000470584	NDP	processed_transcript	24	0	1	1	0
chrX:43832628..43832644,-	1	-2.2964	0.303079	1.54281	p1@NDP	CAGE_peak_1_at_NDP_5end	0bp_to_ENST00000470584_5end	entrezgene:4693	HGNC:7678	NA	ENST00000470584	NDP	processed_transcript	0	0	1	1	0
chrX:43832665..43832676,-	1	-1.35929	0.0450379	0.138351	p5@NDP	CAGE_peak_5_at_NDP_5end	-33bp_to_ENST00000470584_5end	entrezgene:4693	HGNC:7678	NA	ENST00000470584	NDP	processed_transcript	32	0	1	1	0
chrX:43832835..43832849,-	1	-2.97737	0.124303	0.440002	p3@NDP	CAGE_peak_3_at_NDP_5end	71bp_to_NM_000266,uc004dga.3_5end	entrezgene:4693	HGNC:7678	uniprot:Q00604	ENST00000378062	NDP	protein_coding	84	0	1	1	0
chrX:43845110..43845116,+	1	-1.09115	0.000509415	0.00154363	p@chrX:43845110..43845116,+	CAGE_peak_at_chrX:43845110..43845116,+	NA	NA	NA	NA	ENST00000435093	NDP-AS1	antisense	36131	0	0	1	0
chrX:43863318..43863331,-	1	1.28453	0.00532761	0	p@chrX:43863318..43863331,-	CAGE_peak_at_chrX:43863318..43863331,-	NA	NA	NA	NA	ENST00000378062	NDP	protein_coding	30567	0	1	1	0
chrX:43871953..43871971,-	1	1.71272	0.0240943	0.00560358	p@chrX:43871953..43871971,-	CAGE_peak_at_chrX:43871953..43871971,-	NA	NA	NA	NA	ENST00000378062	NDP	protein_coding	39202	0	1	1	0
chrX:44173548..44173560,-	1	-3.60173	0.0277029	0.0920037	p@chrX:44173548..44173560,-	CAGE_peak_at_chrX:44173548..44173560,-	NA	NA	NA	NA	ENST00000426279	RRM2P3	processed_pseudogene	3825	0	0	1	0
chrX:44202857..44202928,-	1	-1.77131	0.758738	1.22352	p1@EFHC2	CAGE_peak_1_at_EFHC2_5end	0bp_to_ENST00000333807,ENST00000378056,ENST00000420999,ENST00000441230,NM_025184,uc004dgb.3_5end	entrezgene:80258	HGNC:26233	uniprot:Q5JST6,uniprot:C9JDN0	ENST00000420999	EFHC2	protein_coding	0	1	0	1	0
chrX:44402047..44402058,-	1	-1.4655	0.436134	0.502748	p5@FUNDC1	CAGE_peak_5_at_FUNDC1_5end	-497bp_to_ENST00000483115_5end	entrezgene:139341	HGNC:28746	NA	ENST00000378045	FUNDC1	protein_coding	188	0	0	1	0
chrX:44402081..44402113,-	1	-3.42551	7.18232	8.86231	p1@FUNDC1	CAGE_peak_1_at_FUNDC1_5end	107bp_to_NM_173794,uc004dgc.2_5end	entrezgene:139341	HGNC:28746	uniprot:Q8IVP5	ENST00000378045	FUNDC1	protein_coding	133	0	0	1	0
chrX:44402144..44402171,-	1	-1.89473	0.902096	1.18947	p4@FUNDC1	CAGE_peak_4_at_FUNDC1_5end	49bp_to_NM_173794,uc004dgc.2_5end	entrezgene:139341	HGNC:28746	uniprot:Q8IVP5	ENST00000378045	FUNDC1	protein_coding	75	0	0	1	0
chrX:44402201..44402225,-	1	-3.25545	2.70595	3.41779	p2@FUNDC1	CAGE_peak_2_at_FUNDC1_5end	0bp_to_NM_173794,uc004dgc.2_5end	entrezgene:139341	HGNC:28746	uniprot:Q8IVP5	ENST00000378045	FUNDC1	protein_coding	21	0	0	1	0
chrX:44402231..44402259,-	1	-2.58263	1.12501	1.41551	p3@FUNDC1	CAGE_peak_3_at_FUNDC1_5end	0bp_to_ENST00000378045_5end	entrezgene:139341	HGNC:28746	uniprot:Q8IVP5	ENST00000378045	FUNDC1	protein_coding	0	0	0	1	0
chrX:44703261..44703273,+	1	-0.770776	0.022749	0.0275188	p1@DUSP21	CAGE_peak_1_at_DUSP21_5end	11bp_to_ENST00000537377_5end	entrezgene:63904	HGNC:20476	uniprot:F5H7M2	ENST00000339042	DUSP21	protein_coding	11	0	0	1	0
chrX:44732455..44732473,+	1	-3.29075	2.20381	2.58949	p2@KDM6A	CAGE_peak_2_at_KDM6A_5end	32bp_to_ENST00000334516,NM_021140,uc004dge.3,uc010nhk.2,uc011mkz.1,uc011mla.1,uc011mlb.1,uc011mlc.1_5end	entrezgene:7403	HGNC:12637	uniprot:E7EWN2,uniprot:O15550,uniprot:Q59HG3	ENST00000377967	KDM6A	protein_coding	283	1	1	1	0
chrX:44732481..44732492,+	1	0.602935	0.739342	0.529892	p4@KDM6A	CAGE_peak_4_at_KDM6A_5end	58bp_to_ENST00000334516,NM_021140,uc004dge.3,uc010nhk.2,uc011mkz.1,uc011mla.1,uc011mlb.1,uc011mlc.1_5end	entrezgene:7403	HGNC:12637	uniprot:E7EWN2,uniprot:O15550,uniprot:Q59HG3	ENST00000377967	KDM6A	protein_coding	264	1	1	1	0
chrX:44733418..44733433,+	1	-2.05637	0.342065	0.384033	p@chrX:44733418..44733433,+	CAGE_peak_at_chrX:44733418..44733433,+	NA	NA	NA	NA	ENST00000475233	KDM6A	processed_transcript	456	0	0	1	0
chrX:44736793..44736797,+	1	0.181275	0.295672	0.251071	p@chrX:44736793..44736797,+	CAGE_peak_at_chrX:44736793..44736797,+	NA	NA	NA	NA	ENST00000475233	KDM6A	processed_transcript	3831	0	0	1	0
chrX:44930006..44930012,+	1	1.07589	0.00248733	0.000486484	p@chrX:44930006..44930012,+	CAGE_peak_at_chrX:44930006..44930012,+	NA	NA	NA	NA	ENST00000433797	KDM6A	protein_coding	10703	0	0	1	0
chrX:45029527..45029529,-	1	-1.06644	0	0.0108945	p@chrX:45029527..45029529,-	CAGE_peak_at_chrX:45029527..45029529,-	NA	NA	NA	NA	ENST00000492138	CXorf36	processed_transcript	21584	0	0	1	0
chrX:45051171..45051194,-	1	-0.62501	0.0262837	0.192131	p3@CXorf36	CAGE_peak_3_at_CXorf36_5end	0bp_to_ENST00000477281_5end	entrezgene:79742	HGNC:25866	NA	ENST00000477281	CXorf36	processed_transcript	0	0	1	1	0
chrX:45051200..45051219,-	1	-0.74756	0.0165306	0.103884	p6@CXorf36	CAGE_peak_6_at_CXorf36_5end	-22bp_to_ENST00000477281_5end	entrezgene:79742	HGNC:25866	NA	ENST00000477281	CXorf36	processed_transcript	21	0	1	1	0
chrX:45060073..45060131,-	1	-2.01776	8.49585	10.5541	p1@CXorf36	CAGE_peak_1_at_CXorf36_5end	14bp_to_ENST00000377934,ENST00000398000,NM_024689,NM_176819,uc004dgg.2,uc004dgi.3_5end	entrezgene:79742	HGNC:25866	uniprot:Q9H7Y0,uniprot:Q8WZ11	ENST00000398000	CXorf36	protein_coding	14	0	0	1	0
chrX:45060135..45060149,-	1	-1.18252	0.267837	0.284566	p2@CXorf36	CAGE_peak_2_at_CXorf36_5end	0bp_to_ENST00000377934,ENST00000398000,NM_024689,NM_176819,uc004dgg.2,uc004dgi.3_5end	entrezgene:79742	HGNC:25866	uniprot:Q9H7Y0,uniprot:Q8WZ11	ENST00000377934	CXorf36	protein_coding	0	0	0	1	0
chrX:45060170..45060188,-	1	-2.50142	0.172039	0.309409	p4@CXorf36	CAGE_peak_4_at_CXorf36_5end	-24bp_to_ENST00000377934,ENST00000398000,NM_024689,NM_176819,uc004dgg.2,uc004dgi.3_5end	entrezgene:79742	HGNC:25866	uniprot:Q9H7Y0,uniprot:Q8WZ11	ENST00000398000	CXorf36	protein_coding	23	0	0	1	0
chrX:45060204..45060209,-	1	-2.19905	0.11424	0.191076	p5@CXorf36	CAGE_peak_5_at_CXorf36_5end	-58bp_to_ENST00000377934,ENST00000398000,NM_024689,NM_176819,uc004dgg.2,uc004dgi.3_5end	entrezgene:79742	HGNC:25866	uniprot:Q9H7Y0,uniprot:Q8WZ11	ENST00000398000	CXorf36	protein_coding	57	0	0	1	0
chrX:45364644..45364655,+	1	-0.85222	0.197084	0.224714	p1@ENST00000435394,p1@uc004dgj.1	CAGE_peak_1_at_ENST00000435394_5end,CAGE_peak_1_at_uc004dgj.1_5end	11bp_to_ENST00000435394,uc004dgj.1_5end	NA	NA	NA	ENST00000609127	RP11-245M24.1	lincRNA	1	0	0	1	0
chrX:45364675..45364690,+	1	-0.72751	0.15237	0.161022	p2@ENST00000435394,p2@uc004dgj.1	CAGE_peak_2_at_ENST00000435394_5end,CAGE_peak_2_at_uc004dgj.1_5end	42bp_to_ENST00000435394,uc004dgj.1_5end	NA	NA	NA	ENST00000609127	RP11-245M24.1	lincRNA	17	0	0	1	0
chrX:45374628..45374635,-	1	-2.63313	0.100162	0.169729	p@chrX:45374628..45374635,-	CAGE_peak_at_chrX:45374628..45374635,-	NA	NA	NA	NA	ENST00000414254	KRT8P14	processed_pseudogene	118342	0	0	1	0
chrX:45374763..45374769,-	1	-1.04534	0.193424	0.237917	p@chrX:45374763..45374769,-	CAGE_peak_at_chrX:45374763..45374769,-	NA	NA	NA	NA	ENST00000414254	KRT8P14	processed_pseudogene	118208	0	0	1	0
chrX:45376982..45376988,+	1	-0.747553	0.26724	0.365811	p@chrX:45376982..45376988,+	CAGE_peak_at_chrX:45376982..45376988,+	NA	NA	NA	NA	ENST00000422047	RP11-245M24.1	lincRNA	7252	0	0	1	0
chrX:45574442..45574454,+	1	-0.94494	0.0990842	0.134414	p@chrX:45574442..45574454,+	CAGE_peak_at_chrX:45574442..45574454,+	NA	NA	NA	NA	ENST00000377927	RP6-99M1.1	processed_pseudogene	15786	0	1	1	0
chrX:45574461..45574475,+	1	-1.29367	0.0695816	0.102333	p@chrX:45574461..45574475,+	CAGE_peak_at_chrX:45574461..45574475,+	NA	NA	NA	NA	ENST00000377927	RP6-99M1.1	processed_pseudogene	15765	0	1	1	0
chrX:45574480..45574485,+	1	-0.77188	0.00934684	0.0120394	p@chrX:45574480..45574485,+	CAGE_peak_at_chrX:45574480..45574485,+	NA	NA	NA	NA	ENST00000377927	RP6-99M1.1	processed_pseudogene	15755	0	1	1	0
chrX:45605271..45605287,-	1	-0.281558	0.150609	0.149747	p@chrX:45605271..45605287,-	CAGE_peak_at_chrX:45605271..45605287,-	NA	NA	NA	NA	ENST00000385135	MIR221	miRNA	406	0	0	1	0
chrX:45605599..45605612,-	1	-1.74198	0.406735	0.472733	p1@MIR221	CAGE_peak_1_at_MIR221_5end	81bp_to_NR_029635,uc011mle.1_5end	entrezgene:407006	HGNC:31601	NA	ENST00000385135	MIR221	miRNA	81	0	1	1	0
chrX:45606151..45606166,-	1	-0.605229	0.371113	0.381065	p2@MIR221	CAGE_peak_2_at_MIR221_5end	-457bp_to_NR_029635,uc011mle.1_5end	entrezgene:407006	HGNC:31601	NA	ENST00000384992	MIR222	miRNA	363	0	0	1	0
chrX:45606181..45606193,-	1	0.441992	0.225727	0.214042	p3@MIR221	CAGE_peak_3_at_MIR221_5end	-487bp_to_NR_029635,uc011mle.1_5end	entrezgene:407006	HGNC:31601	NA	ENST00000384992	MIR222	miRNA	336	0	0	1	0
chrX:45606213..45606228,-	1	-0.641125	0.496007	0.50711	p@chrX:45606213..45606228,-	CAGE_peak_at_chrX:45606213..45606228,-	NA	NA	NA	NA	ENST00000384992	MIR222	miRNA	301	0	0	1	0
chrX:45606429..45606443,-	1	-1.21729	4.95047	5.59885	p1@MIR222	CAGE_peak_1_at_MIR222_5end	86bp_to_NR_029636,uc011mlf.1_5end	entrezgene:407007	HGNC:31602	NA	ENST00000384992	MIR222	miRNA	86	0	1	1	0
chrX:45618078..45618094,+	1	1.59348	0.114767	0.029216	p@chrX:45618078..45618094,+	CAGE_peak_at_chrX:45618078..45618094,+	NA	NA	NA	NA	ENST00000377927	RP6-99M1.1	processed_pseudogene	27836	0	0	1	0
chrX:45618746..45618751,+	1	0.734754	0.0025007	0.000508027	p@chrX:45618746..45618751,+	CAGE_peak_at_chrX:45618746..45618751,+	NA	NA	NA	NA	ENST00000377927	RP6-99M1.1	processed_pseudogene	28504	0	1	1	0
chrX:45622309..45622317,+	1	1.97802	0.00721998	0	p@chrX:45622309..45622317,+	CAGE_peak_at_chrX:45622309..45622317,+	NA	NA	NA	NA	ENST00000377927	RP6-99M1.1	processed_pseudogene	32067	0	0	1	0
chrX:45624267..45624307,-	1	0.259292	0.249533	0.221838	p@chrX:45624267..45624307,-	CAGE_peak_at_chrX:45624267..45624307,-	NA	NA	NA	NA	ENST00000602277	RP6-99M1.3	lincRNA	394	0	0	1	0
chrX:45624515..45624520,-	1	-0.271532	0.470424	0.445919	p@chrX:45624515..45624520,-	CAGE_peak_at_chrX:45624515..45624520,-	NA	NA	NA	NA	ENST00000602277	RP6-99M1.3	lincRNA	181	0	0	1	0
chrX:45624905..45624925,-	1	0.988531	0.15561	0.126787	p@chrX:45624905..45624925,-	CAGE_peak_at_chrX:45624905..45624925,-	NA	NA	NA	NA	ENST00000602277	RP6-99M1.3	lincRNA	202	0	0	1	0
chrX:45626683..45626706,-	1	0.83873	0.231643	0.121399	p@chrX:45626683..45626706,-	CAGE_peak_at_chrX:45626683..45626706,-	NA	NA	NA	NA	ENST00000602277	RP6-99M1.3	lincRNA	1980	0	1	1	0
chrX:45626788..45626791,-	1	0.994126	0.0751757	0.035007	p@chrX:45626788..45626791,-	CAGE_peak_at_chrX:45626788..45626791,-	NA	NA	NA	NA	ENST00000602277	RP6-99M1.3	lincRNA	2085	0	1	1	0
chrX:45626838..45626850,+	1	0.695687	0.0889814	0.0481592	p@chrX:45626838..45626850,+	CAGE_peak_at_chrX:45626838..45626850,+	NA	NA	NA	NA	ENST00000377927	RP6-99M1.1	processed_pseudogene	36596	0	1	1	0
chrX:45629661..45629677,-	1	-1.09761	17.9505	17.287	p@chrX:45629661..45629677,-	CAGE_peak_at_chrX:45629661..45629677,-	NA	NA	NA	NA	ENST00000602507	RP6-99M1.2	lincRNA	0	0	0	1	0
chrX:45629908..45629924,+	1	-0.0223029	0.229083	0.202655	p@chrX:45629908..45629924,+	CAGE_peak_at_chrX:45629908..45629924,+	NA	NA	NA	NA	ENST00000377927	RP6-99M1.1	processed_pseudogene	39666	0	1	1	0
chrX:45630639..45630663,-	1	-1.56546	6.5772	6.94333	p@chrX:45630639..45630663,-	CAGE_peak_at_chrX:45630639..45630663,-	NA	NA	NA	NA	ENST00000602461	RP6-99M1.2	lincRNA	961	0	1	1	0
chrX:45630665..45630670,-	1	-2.09934	0.192657	0.261079	p@chrX:45630665..45630670,-	CAGE_peak_at_chrX:45630665..45630670,-	NA	NA	NA	NA	ENST00000602461	RP6-99M1.2	lincRNA	987	0	1	1	0
chrX:45630787..45630801,+	1	-3.59648	0.0598838	0.10998	p@chrX:45630787..45630801,+	CAGE_peak_at_chrX:45630787..45630801,+	NA	NA	NA	NA	ENST00000377927	RP6-99M1.1	processed_pseudogene	40545	0	1	1	0
chrX:45662753..45662757,-	1	0.761186	0.0674339	0.0861086	p@chrX:45662753..45662757,-	CAGE_peak_at_chrX:45662753..45662757,-	NA	NA	NA	NA	ENST00000602461	RP6-99M1.2	lincRNA	33075	0	0	1	0
chrX:45663042..45663057,-	1	0.564735	0.0984708	0.0956143	p@chrX:45663042..45663057,-	CAGE_peak_at_chrX:45663042..45663057,-	NA	NA	NA	NA	ENST00000602461	RP6-99M1.2	lincRNA	33364	0	1	1	0
chrX:45663061..45663076,-	1	-0.167193	0.489328	0.450496	p@chrX:45663061..45663076,-	CAGE_peak_at_chrX:45663061..45663076,-	NA	NA	NA	NA	ENST00000602461	RP6-99M1.2	lincRNA	33383	0	1	1	0
chrX:45663283..45663317,+	1	1.5674	0.0160043	0.0069972	p@chrX:45663283..45663317,+	CAGE_peak_at_chrX:45663283..45663317,+	NA	NA	NA	NA	ENST00000377927	RP6-99M1.1	processed_pseudogene	73041	0	0	1	0
chrX:45666257..45666289,+	1	1.90555	0.132747	0.0636392	p@chrX:45666257..45666289,+	CAGE_peak_at_chrX:45666257..45666289,+	NA	NA	NA	NA	ENST00000377927	RP6-99M1.1	processed_pseudogene	76015	0	1	1	0
chrX:45666325..45666372,-	1	-0.470109	0.121603	0.106307	p@chrX:45666325..45666372,-	CAGE_peak_at_chrX:45666325..45666372,-	NA	NA	NA	NA	ENST00000602461	RP6-99M1.2	lincRNA	36647	0	1	1	0
chrX:45668056..45668101,-	1	-0.484922	0.0124004	0.0129533	p@chrX:45668056..45668101,-	CAGE_peak_at_chrX:45668056..45668101,-	NA	NA	NA	NA	ENST00000602461	RP6-99M1.2	lincRNA	38378	0	0	1	0
chrX:45710950..45710998,-	1	0.511862	3.34299	3.76626	p1@ENST00000456532	CAGE_peak_1_at_ENST00000456532_5end	-30bp_to_ENST00000456532_5end	NA	NA	NA	ENST00000456532	RP5-1158E12.3	lincRNA	29	1	0	1	0
chrX:45773604..45773610,+	1	-0.636818	0.173481	0.17799	p@chrX:45773604..45773610,+	CAGE_peak_at_chrX:45773604..45773610,+	NA	NA	NA	NA	ENST00000447169	RP5-1158E12.2	processed_pseudogene	1050	0	0	1	0
chrX:45918754..45918765,-	1	-0.374416	0.173554	0.175444	p1@ENST00000397222	CAGE_peak_1_at_ENST00000397222_5end	197bp_to_ENST00000397222_5end	NA	NA	NA	ENST00000397222	PCNAP3	processed_pseudogene	197	0	0	1	0
chrX:46061148..46061174,-	1	-0.256395	0.112065	0.105222	p@chrX:46061148..46061174,-	CAGE_peak_at_chrX:46061148..46061174,-	NA	NA	NA	NA	ENST00000417985	ACTBP1	processed_pseudogene	87388	0	0	1	0
chrX:46123210..46123229,+	1	-2.04525	0.0307171	0.156895	p@chrX:46123210..46123229,+	CAGE_peak_at_chrX:46123210..46123229,+	NA	NA	NA	NA	ENST00000344302	KRBOX4	protein_coding	183062	0	0	1	0
chrX:46187069..46187090,-	1	-1.27239	0.593229	0.643458	p1@ENST00000446884,p1@uc004dgl.1	CAGE_peak_1_at_ENST00000446884_5end,CAGE_peak_1_at_uc004dgl.1_5end	0bp_to_ENST00000446884,uc004dgl.1_5end	NA	NA	NA	ENST00000446884	RP1-30G7.2	lincRNA	0	0	1	1	0
chrX:46187095..46187114,-	1	-0.949745	0.194901	0.218384	p2@ENST00000446884,p2@uc004dgl.1	CAGE_peak_2_at_ENST00000446884_5end,CAGE_peak_2_at_uc004dgl.1_5end	-15bp_to_ENST00000446884,uc004dgl.1_5end	NA	NA	NA	ENST00000446884	RP1-30G7.2	lincRNA	14	0	1	1	0
chrX:46299875..46299885,-	1	0.826995	0.0341945	0.0286041	p3@GAPDHP65	CAGE_peak_3_at_GAPDHP65_5end	263bp_to_ENST00000425487_5end	NA	HGNC:4143	NA	ENST00000425487	GAPDHP65	processed_pseudogene	263	0	0	1	0
chrX:46300132..46300144,-	1	-1.57533	0.810734	0.988995	p2@GAPDHP65	CAGE_peak_2_at_GAPDHP65_5end	4bp_to_ENST00000425487_5end	NA	HGNC:4143	NA	ENST00000425487	GAPDHP65	processed_pseudogene	4	0	0	1	0
chrX:46306698..46306709,+	1	-0.751186	0.727299	0.878121	p3@ZNF673	CAGE_peak_3_at_ZNF673_5end	-17bp_to_ENST00000298190_5end	entrezgene:55634	HGNC:26007	NA	ENST00000298190	KRBOX4	protein_coding	17	1	0	1	0
chrX:46306714..46306741,+	1	0.263054	10.9723	11.7791	p1@ZNF673	CAGE_peak_1_at_ZNF673_5end	0bp_to_ENST00000298190,ENST00000377919,ENST00000464900,ENST00000476762,ENST00000478600_5end	entrezgene:55634	HGNC:26007	uniprot:C9J804,uniprot:C9J950	ENST00000478600	KRBOX4	protein_coding	0	1	0	1	0
chrX:46306747..46306758,+	1	0.791838	0.910982	0.833238	p2@ZNF673	CAGE_peak_2_at_ZNF673_5end	15bp_to_ENST00000464900,ENST00000476762,ENST00000478600_5end	entrezgene:55634	HGNC:26007	uniprot:C9J804,uniprot:C9J950	ENST00000464900	KRBOX4	retained_intron	14	1	0	1	0
chrX:46404606..46404620,-	1	2.55228	0.372185	0.107417	p@chrX:46404606..46404620,-	CAGE_peak_at_chrX:46404606..46404620,-	NA	NA	NA	NA	ENST00000521626	ZNF674	processed_transcript	234	0	0	1	0
chrX:46404797..46404810,+	1	-0.396476	0.2306	0.204893	p3@LOC401588	CAGE_peak_3_at_LOC401588_5end	-117bp_to_ENST00000421685,NR_015378_5end	entrezgene:401588	NA	NA	ENST00000421685	ZNF674-AS1	lincRNA	117	1	0	1	0
chrX:46404811..46404869,-	1	0.266851	2.75839	3.00273	p1@ZNF674	CAGE_peak_1_at_ZNF674_5end	0bp_to_ENST00000518708,ENST00000521626_5end	entrezgene:641339	HGNC:17625	uniprot:E5RHV3	ENST00000518708	ZNF674	protein_coding	0	1	0	1	0
chrX:46404931..46404964,+	1	1.56275	2.21074	2.2003	p1@LOC401588	CAGE_peak_1_at_LOC401588_5end	0bp_to_uc004dgs.3_5end	entrezgene:401588	NA	NA	ENST00000609887	ZNF674-AS1	lincRNA	0	1	0	1	0
chrX:46404975..46405023,+	1	1.84728	1.18548	0.7901	p2@LOC401588	CAGE_peak_2_at_LOC401588_5end	18bp_to_uc004dgs.3_5end	entrezgene:401588	NA	NA	ENST00000609887	ZNF674-AS1	lincRNA	28	1	0	1	0
chrX:46433143..46433164,+	1	0.481623	0.560036	0.549159	p4@CHST7	CAGE_peak_4_at_CHST7_5end	-27bp_to_NM_019886,uc004dgt.2_5end	entrezgene:56548	HGNC:13817	uniprot:Q9NS84	ENST00000276055	CHST7	protein_coding	54	1	0	1	0
chrX:46433166..46433188,+	1	-0.720487	1.25919	1.38691	p2@CHST7	CAGE_peak_2_at_CHST7_5end	-3bp_to_NM_019886,uc004dgt.2_5end	entrezgene:56548	HGNC:13817	uniprot:Q9NS84	ENST00000276055	CHST7	protein_coding	30	1	0	1	0
chrX:46433193..46433237,+	1	0.413276	6.05072	5.37597	p1@CHST7	CAGE_peak_1_at_CHST7_5end	0bp_to_ENST00000276055_5end	entrezgene:56548	HGNC:13817	uniprot:Q9NS84	ENST00000276055	CHST7	protein_coding	0	1	0	1	0
chrX:46433243..46433275,+	1	1.00461	0.975068	0.902683	p3@CHST7	CAGE_peak_3_at_CHST7_5end	24bp_to_ENST00000276055_5end	entrezgene:56548	HGNC:13817	uniprot:Q9NS84	ENST00000276055	CHST7	protein_coding	23	1	0	1	0
chrX:46433700..46433722,+	1	2.03835	0.24053	0.139086	p5@CHST7	CAGE_peak_5_at_CHST7_5end	333bp_to_GQ129386,GQ129387_5end	entrezgene:56548	HGNC:13817	NA	ENST00000276055	CHST7	protein_coding	480	1	1	1	0
chrX:46436763..46436775,-	1	0.626169	0.016831	0.010316	p@chrX:46436763..46436775,-	CAGE_peak_at_chrX:46436763..46436775,-	NA	NA	NA	NA	ENST00000604297	MKI67P1	processed_pseudogene	14578	0	0	1	0
chrX:46486769..46486811,+	1	2.28595	0.22006	0.0252948	p@chrX:46486769..46486811,+	CAGE_peak_at_chrX:46486769..46486811,+	NA	NA	NA	NA	ENST00000276055	CHST7	protein_coding	53549	0	0	1	0
chrX:46487604..46487617,-	1	2.45807	0.255824	0.0185536	p@chrX:46487604..46487617,-	CAGE_peak_at_chrX:46487604..46487617,-	NA	NA	NA	NA	ENST00000491894	SLC9A7	processed_transcript	7152	0	0	1	0
chrX:46487622..46487633,-	1	2.29218	0.138885	0.00892167	p@chrX:46487622..46487633,-	CAGE_peak_at_chrX:46487622..46487633,-	NA	NA	NA	NA	ENST00000491894	SLC9A7	processed_transcript	7170	0	0	1	0
chrX:46487634..46487648,-	1	2.24286	0.175137	0.0212345	p@chrX:46487634..46487648,-	CAGE_peak_at_chrX:46487634..46487648,-	NA	NA	NA	NA	ENST00000491894	SLC9A7	processed_transcript	7182	0	0	1	0
chrX:46487667..46487690,-	1	2.28181	0.237289	0.0293815	p@chrX:46487667..46487690,-	CAGE_peak_at_chrX:46487667..46487690,-	NA	NA	NA	NA	ENST00000491894	SLC9A7	processed_transcript	7215	0	0	1	0
chrX:46488069..46488087,-	1	1.90032	0.180621	0.039873	p@chrX:46488069..46488087,-	CAGE_peak_at_chrX:46488069..46488087,-	NA	NA	NA	NA	ENST00000464933	SLC9A7	processed_transcript	6981	0	0	1	0
chrX:46488348..46488361,-	1	1.8218	0.0343885	0.0053564	p@chrX:46488348..46488361,-	CAGE_peak_at_chrX:46488348..46488361,-	NA	NA	NA	NA	ENST00000464933	SLC9A7	processed_transcript	6707	0	0	1	0
chrX:46488516..46488533,+	1	1.79951	0.073373	0.00528985	p@chrX:46488516..46488533,+	CAGE_peak_at_chrX:46488516..46488533,+	NA	NA	NA	NA	ENST00000276055	CHST7	protein_coding	55296	0	0	1	0
chrX:46488567..46488590,+	1	2.15959	0.184922	0.0113275	p@chrX:46488567..46488590,+	CAGE_peak_at_chrX:46488567..46488590,+	NA	NA	NA	NA	ENST00000276055	CHST7	protein_coding	55347	0	0	1	0
chrX:46488593..46488608,+	1	1.90736	0.129997	0.0168393	p@chrX:46488593..46488608,+	CAGE_peak_at_chrX:46488593..46488608,+	NA	NA	NA	NA	ENST00000276055	CHST7	protein_coding	55373	0	0	1	0
chrX:46488609..46488654,+	1	2.58437	0.391218	0.026654	p@chrX:46488609..46488654,+	CAGE_peak_at_chrX:46488609..46488654,+	NA	NA	NA	NA	ENST00000276055	CHST7	protein_coding	55389	0	0	1	0
chrX:46494743..46494746,-	1	-0.767451	0	0	p@chrX:46494743..46494746,-	CAGE_peak_at_chrX:46494743..46494746,-	NA	NA	NA	NA	ENST00000464933	SLC9A7	processed_transcript	322	0	0	1	0
chrX:46497376..46497381,-	1	0.480962	0.0068875	0.00275151	p@chrX:46497376..46497381,-	CAGE_peak_at_chrX:46497376..46497381,-	NA	NA	NA	NA	ENST00000464933	SLC9A7	processed_transcript	2306	0	0	1	0
chrX:46497425..46497442,-	1	0.451688	0.048427	0.0207794	p@chrX:46497425..46497442,-	CAGE_peak_at_chrX:46497425..46497442,-	NA	NA	NA	NA	ENST00000464933	SLC9A7	processed_transcript	2355	0	0	1	0
chrX:46497446..46497458,-	1	1.34562	0.034378	0.00203011	p@chrX:46497446..46497458,-	CAGE_peak_at_chrX:46497446..46497458,-	NA	NA	NA	NA	ENST00000464933	SLC9A7	processed_transcript	2376	0	0	1	0
chrX:46618069..46618072,+	1	-0.582099	0.0350747	0.301221	p@chrX:46618069..46618072,+	CAGE_peak_at_chrX:46618069..46618072,+	NA	NA	NA	NA	ENST00000218340	RP2	protein_coding	78302	1	1	1	0
chrX:46618641..46618650,-	1	-0.489988	0.0616633	0.100853	p4@SLC9A7	CAGE_peak_4_at_SLC9A7_5end	-151bp_to_ENST00000328306_5end	entrezgene:84679	HGNC:17123	uniprot:Q96T83	ENST00000328306	SLC9A7	protein_coding	150	1	1	1	0
chrX:46696372..46696406,+	1	-2.36309	5.34699	5.65849	p2@RP2	CAGE_peak_2_at_RP2_5end	0bp_to_ENST00000218340_5end	entrezgene:6102	HGNC:10274	uniprot:O75695	ENST00000218340	RP2	protein_coding	0	1	0	1	0
chrX:46696421..46696441,+	1	-1.8164	1.48011	1.54362	p3@RP2	CAGE_peak_3_at_RP2_5end	46bp_to_ENST00000218340_5end	entrezgene:6102	HGNC:10274	uniprot:O75695	ENST00000218340	RP2	protein_coding	45	1	0	1	0
chrX:46696469..46696485,+	1	-0.94321	13.4329	11.1565	p1@RP2	CAGE_peak_1_at_RP2_5end	94bp_to_ENST00000218340_5end	entrezgene:6102	HGNC:10274	uniprot:O75695	ENST00000218340	RP2	protein_coding	93	1	0	1	0
chrX:46771722..46771745,+	1	-1.83386	0.900765	0.921828	p2@PHF16	CAGE_peak_2_at_PHF16_5end	0bp_to_ENST00000397189,NM_001077445,uc004dgx.2_5end	entrezgene:9767	HGNC:22982	uniprot:Q92613	ENST00000397189	JADE3	protein_coding	0	1	1	1	0
chrX:46772065..46772106,+	1	-2.14932	0.746468	0.848613	p3@PHF16	CAGE_peak_3_at_PHF16_5end	-124bp_to_ENST00000455411_5end	entrezgene:9767	HGNC:22982	uniprot:F2Z2B6	ENST00000455411	JADE3	protein_coding	124	1	1	1	0
chrX:46811494..46811522,-	1	0.529401	0.0100177	0.00137683	p@chrX:46811494..46811522,-	CAGE_peak_at_chrX:46811494..46811522,-	NA	NA	NA	NA	ENST00000377879	CXorf31	protein_coding	52355	0	0	1	0
chrX:46937745..46937770,+	1	0.180529	0.179748	0.28456	p5@RGN	CAGE_peak_5_at_RGN_5end	-4bp_to_ENST00000397180,ENST00000457380,NM_004683,NM_152869,uc004dgz.1,uc004dha.1,uc010nho.1,uc010nhp.1_5end	entrezgene:9104	HGNC:9989	uniprot:Q15493	ENST00000397180	RGN	protein_coding	4	1	0	1	0
chrX:46937785..46937823,+	1	-0.192651	0.60349	1.20051	p2@RGN	CAGE_peak_2_at_RGN_5end	0bp_to_ENST00000469346_5end	entrezgene:9104	HGNC:9989	NA	ENST00000469346	RGN	processed_transcript	0	1	0	1	0
chrX:46937834..46937852,+	1	0.499989	0.663952	1.17862	p1@RGN	CAGE_peak_1_at_RGN_5end	10bp_to_ENST00000469346_5end	entrezgene:9104	HGNC:9989	NA	ENST00000469346	RGN	processed_transcript	9	1	0	1	0
chrX:46937857..46937871,+	1	-0.193933	0.226248	0.48139	p4@RGN	CAGE_peak_4_at_RGN_5end	33bp_to_ENST00000469346_5end	entrezgene:9104	HGNC:9989	NA	ENST00000469346	RGN	processed_transcript	32	1	0	1	0
chrX:46940233..46940248,+	1	0.663052	0.214658	0.305814	p3@RGN	CAGE_peak_3_at_RGN_5end	-9bp_to_ENST00000336169_5end	entrezgene:9104	HGNC:9989	uniprot:Q15493	ENST00000336169	RGN	protein_coding	9	0	0	1	0
chrX:46940254..46940264,+	1	0.434743	0.0306897	0.040303	p6@RGN	CAGE_peak_6_at_RGN_5end	0bp_to_ENST00000336169_5end	entrezgene:9104	HGNC:9989	uniprot:Q15493	ENST00000336169	RGN	protein_coding	0	0	0	1	0
chrX:46940372..46940392,+	1	-1.17332	0.00235822	0.0278801	p@chrX:46940372..46940392,+	CAGE_peak_at_chrX:46940372..46940392,+	NA	NA	NA	NA	ENST00000336169	RGN	protein_coding	113	0	0	1	0
chrX:46950997..46951018,+	1	-1.25798	0.0226166	0.224554	p@chrX:46950997..46951018,+	CAGE_peak_at_chrX:46950997..46951018,+	NA	NA	NA	NA	ENST00000383958	RNU6-1189P	snRNA	4091	0	0	1	0
chrX:46951117..46951137,+	1	-1.17745	0.0105068	0.148346	p@chrX:46951117..46951137,+	CAGE_peak_at_chrX:46951117..46951137,+	NA	NA	NA	NA	ENST00000383958	RNU6-1189P	snRNA	4211	0	1	1	0
chrX:46988715..46988759,+	1	-0.492398	1.07178	1.66652	p@chrX:46988715..46988759,+	CAGE_peak_at_chrX:46988715..46988759,+	NA	NA	NA	NA	ENST00000364789	RNU12-2P	snRNA	3310	0	0	1	0
chrX:47003905..47003912,-	1	0.642608	0.0682794	0.0604998	p7@NDUFB11	CAGE_peak_7_at_NDUFB11_5end	165bp_to_CR457239_5end	entrezgene:54539	HGNC:20372	uniprot:Q9NX14	ENST00000276062	NDUFB11	protein_coding	524	1	0	1	0
chrX:47003928..47003951,-	1	0.950796	0.83268	0.752313	p3@NDUFB11	CAGE_peak_3_at_NDUFB11_5end	126bp_to_CR457239_5end	entrezgene:54539	HGNC:20372	uniprot:Q9NX14	ENST00000276062	NDUFB11	protein_coding	485	1	0	1	0
chrX:47004079..47004126,-	1	1.47007	223.796	208.709	p1@NDUFB11	CAGE_peak_1_at_NDUFB11_5end	0bp_to_ENST00000447793,NM_001135998,NM_019056_5end	entrezgene:54539	HGNC:20372	uniprot:Q9NX14	ENST00000276062	NDUFB11	protein_coding	310	1	0	1	0
chrX:47004442..47004458,-	1	-0.275247	0.447697	0.449931	p4@NDUFB11	CAGE_peak_4_at_NDUFB11_5end	-5bp_to_ENST00000276062_5end	entrezgene:54539	HGNC:20372	NA	ENST00000276062	NDUFB11	protein_coding	4	1	1	1	0
chrX:47004599..47004628,+	1	2.22752	7.48054	6.75601	p2@RBM10	CAGE_peak_2_at_RBM10_5end	0bp_to_ENST00000468791,NM_001204466,NM_001204467,NM_001204468,NM_005676,NM_152856_5end	entrezgene:8241	HGNC:9896	uniprot:P98175,uniprot:Q7Z3D7	ENST00000329236	RBM10	protein_coding	2	1	1	1	0
chrX:47004639..47004685,+	1	2.34078	27.8641	25.4985	p1@RBM10	CAGE_peak_1_at_RBM10_5end	0bp_to_ENST00000345781,uc004dhi.2_5end	entrezgene:8241	HGNC:9896	NA	ENST00000345781	RBM10	protein_coding	0	1	1	1	0
chrX:47004878..47004906,-	1	0.626363	0.779311	0.702954	p2@NDUFB11	CAGE_peak_2_at_NDUFB11_5end	0bp_to_ENST00000377811_5end	entrezgene:54539	HGNC:20372	uniprot:Q9NX14	ENST00000377811	NDUFB11	protein_coding	0	1	1	1	0
chrX:47050187..47050224,+	1	-0.453328	4.23413	4.29649	p4@UBA1	CAGE_peak_4_at_UBA1_5end	0bp_to_NM_153280,uc004dhj.3_5end	entrezgene:7317	HGNC:12469	uniprot:P22314	ENST00000377351	UBA1	protein_coding	35	1	1	1	0
chrX:47050236..47050262,+	1	-0.121868	19.7936	17.6	p2@UBA1	CAGE_peak_2_at_UBA1_5end	0bp_to_ENST00000377351_5end	entrezgene:7317	HGNC:12469	uniprot:P22314	ENST00000377351	UBA1	protein_coding	0	1	1	1	0
chrX:47050284..47050313,+	1	1.18327	1.98552	1.73488	p5@UBA1	CAGE_peak_5_at_UBA1_5end	24bp_to_ENST00000377351_5end	entrezgene:7317	HGNC:12469	uniprot:P22314	ENST00000377351	UBA1	protein_coding	23	1	1	1	0
chrX:47050818..47050826,+	1	1.36665	0.0170767	0.00317985	p28@UBA1	CAGE_peak_28_at_UBA1_5end	0bp_to_ENST00000427561_5end	entrezgene:7317	HGNC:12469	uniprot:Q5JRS1	ENST00000427561	UBA1	protein_coding	0	0	0	1	0
chrX:47051082..47051093,+	1	0.344282	0.040739	0.025748	p22@UBA1	CAGE_peak_22_at_UBA1_5end	284bp_to_ENST00000412206_5end	entrezgene:7317	HGNC:12469	uniprot:Q5JRR9	ENST00000427561	UBA1	protein_coding	259	0	0	1	0
chrX:47051652..47051664,+	1	-0.289743	0.0463976	0.0226586	p@chrX:47051652..47051664,+	CAGE_peak_at_chrX:47051652..47051664,+	NA	NA	NA	NA	ENST00000427561	UBA1	protein_coding	829	0	0	1	0
chrX:47058258..47058270,+	1	-1.25042	0.19007	0.228259	p8@UBA1	CAGE_peak_8_at_UBA1_5end	56bp_to_AB384908,EU176375,EU176712_5end	entrezgene:7317	HGNC:12469	NA	ENST00000451702	UBA1	protein_coding	1659	0	1	1	0
chrX:47058910..47058940,+	1	-1.65896	0.25406	0.296984	p@chrX:47058910..47058940,+	CAGE_peak_at_chrX:47058910..47058940,+	NA	NA	NA	NA	ENST00000451702	UBA1	protein_coding	2311	0	1	1	0
chrX:47072477..47072506,+	1	-1.37127	2.47954	2.88126	p@chrX:47072477..47072506,+	CAGE_peak_at_chrX:47072477..47072506,+	NA	NA	NA	NA	ENST00000377269	UBA1	protein_coding	4515	0	1	1	0
chrX:47072508..47072536,+	1	-1.88444	0.754017	0.87674	p@chrX:47072508..47072536,+	CAGE_peak_at_chrX:47072508..47072536,+	NA	NA	NA	NA	ENST00000377269	UBA1	protein_coding	4546	0	1	1	0
chrX:47074427..47074476,+	1	-2.05993	0.879388	1.17396	p@chrX:47074427..47074476,+	CAGE_peak_at_chrX:47074427..47074476,+	NA	NA	NA	NA	ENST00000517997	CDK16	processed_transcript	2782	0	0	1	0
chrX:47077147..47077165,-	1	1.65941	0.11062	0.0379502	p@chrX:47077147..47077165,-	CAGE_peak_at_chrX:47077147..47077165,-	NA	NA	NA	NA	ENST00000423038	RP11-571E6.1	processed_pseudogene	56623	1	0	1	0
chrX:47077584..47077620,+	1	-0.0532536	1.29574	1.36337	p4@CDK16	CAGE_peak_4_at_CDK16_5end	-11bp_to_ENST00000457458_5end	entrezgene:5127	HGNC:8749	uniprot:Q00536	ENST00000457458	CDK16	protein_coding	11	1	0	1	0
chrX:47077633..47077679,+	1	0.11535	1.46944	1.59653	p3@CDK16	CAGE_peak_3_at_CDK16_5end	1bp_to_ENST00000457458_5end	entrezgene:5127	HGNC:8749	uniprot:Q00536	ENST00000457458	CDK16	protein_coding	0	1	0	1	0
chrX:47077680..47077723,+	1	-0.0989706	1.7156	1.96798	p2@CDK16	CAGE_peak_2_at_CDK16_5end	0bp_to_ENST00000522883_5end	entrezgene:5127	HGNC:8749	uniprot:E5RJQ8	ENST00000522883	CDK16	protein_coding	0	1	0	1	0
chrX:47077735..47077749,+	1	0.409858	0.238174	0.203907	p11@CDK16	CAGE_peak_11_at_CDK16_5end	25bp_to_ENST00000522883_5end	entrezgene:5127	HGNC:8749	uniprot:E5RJQ8	ENST00000522883	CDK16	protein_coding	24	1	0	1	0
chrX:47077755..47077769,+	1	-0.892037	0.341241	0.561707	p5@CDK16	CAGE_peak_5_at_CDK16_5end	-16bp_to_ENST00000520295_5end	entrezgene:5127	HGNC:8749	uniprot:E5RGV7	ENST00000520295	CDK16	nonsense_mediated_decay	16	1	0	1	0
chrX:47077779..47077803,+	1	1.67456	0.359054	0.223745	p6@CDK16	CAGE_peak_6_at_CDK16_5end	0bp_to_ENST00000520295_5end	entrezgene:5127	HGNC:8749	uniprot:E5RGV7	ENST00000520295	CDK16	nonsense_mediated_decay	0	1	0	1	0
chrX:47078069..47078192,+	1	-3.11882	63.2759	72.7254	p1@CDK16	CAGE_peak_1_at_CDK16_5end	0bp_to_ENST00000357227,ENST00000517426,ENST00000519758,ENST00000520893,ENST00000522234,ENST00000540311,ENST00000540877,NM_006201,uc004dho.2,uc011mlj.1,uc011mlk.1_5end	entrezgene:5127	HGNC:8749	uniprot:Q00536,uniprot:E5RGN0,uniprot:E5RIY8,uniprot:E5RIU4,uniprot:F5H203,uniprot:B7Z8T0,uniprot:Q9BRL4	ENST00000522234	CDK16	retained_intron	0	1	0	1	0
chrX:47082446..47082460,+	1	1.35197	0.02167	0.000486484	p33@CDK16	CAGE_peak_33_at_CDK16_5end	29bp_to_ENST00000276052,NM_001170460,uc011mll.1_5end	entrezgene:5127	HGNC:8749	uniprot:Q00536,uniprot:B7Z7C8,uniprot:Q9BRL4	ENST00000276052	CDK16	protein_coding	28	0	0	1	0
chrX:47083157..47083162,+	1	-1.18991	0.19601	0.207513	p13@CDK16	CAGE_peak_13_at_CDK16_5end	200bp_to_BT006827_5end	entrezgene:5127	HGNC:8749	uniprot:Q00536	ENST00000523034	CDK16	protein_coding	119	0	1	1	0
chrX:47083871..47083892,+	1	-0.626516	0.308072	0.350674	p7@CDK16	CAGE_peak_7_at_CDK16_5end	0bp_to_BC009852_5end	entrezgene:5127	HGNC:8749	uniprot:Q96GA5	ENST00000523034	CDK16	protein_coding	833	0	1	1	0
chrX:47086208..47086223,+	1	-0.0974638	0.214019	0.249245	p9@CDK16	CAGE_peak_9_at_CDK16_5end	-298bp_to_ENST00000493213_5end	entrezgene:5127	HGNC:8749	NA	ENST00000493213	CDK16	retained_intron	298	0	1	1	0
chrX:47086241..47086253,+	1	-1.62987	0.153048	0.201622	p15@CDK16	CAGE_peak_15_at_CDK16_5end	-268bp_to_ENST00000493213_5end	entrezgene:5127	HGNC:8749	NA	ENST00000493213	CDK16	retained_intron	268	0	1	1	0
chrX:47086780..47086794,+	1	-2.20711	0.376923	0.520551	p@chrX:47086780..47086794,+	CAGE_peak_at_chrX:47086780..47086794,+	NA	NA	NA	NA	ENST00000520141	CDK16	protein_coding	199	0	1	1	0
chrX:47092400..47092431,+	1	0.0861891	36.228	47.2354	p1@USP11	CAGE_peak_1_at_USP11_5end	0bp_to_ENST00000469080_5end	entrezgene:8237	HGNC:12609	NA	ENST00000469080	USP11	retained_intron	0	0	1	1	0
chrX:47092672..47092688,-	1	0.151515	0.0469702	0.0376257	p@chrX:47092672..47092688,-	CAGE_peak_at_chrX:47092672..47092688,-	NA	NA	NA	NA	ENST00000423038	RP11-571E6.1	processed_pseudogene	41100	1	0	1	0
chrX:47092806..47092860,+	1	-0.361707	0.926132	1.22984	p2@USP11	CAGE_peak_2_at_USP11_5end	15bp_to_ENST00000377080_5end	entrezgene:8237	HGNC:12609	uniprot:C9JBP8	ENST00000377080	USP11	protein_coding	14	1	1	1	0
chrX:47093208..47093230,+	1	2.23966	0.99217	0.786744	p3@USP11	CAGE_peak_3_at_USP11_5end	37bp_to_ENST00000377078_5end	entrezgene:8237	HGNC:12609	uniprot:Q5JXD3	ENST00000377078	USP11	protein_coding	36	1	0	1	0
chrX:47104763..47104778,+	1	-0.305992	0.0964801	0.126189	p@chrX:47104763..47104778,+	CAGE_peak_at_chrX:47104763..47104778,+	NA	NA	NA	NA	ENST00000497179	USP11	retained_intron	850	0	0	1	0
chrX:47225841..47225861,+	1	-0.220143	0.193817	0.420377	p1@ZNF157	CAGE_peak_1_at_ZNF157_5end	NA	entrezgene:7712	NA	NA	ENST00000377073	ZNF157	protein_coding	4120	0	0	1	0
chrX:47341928..47342010,-	1	-1.71926	1.11477	1.56168	p2@ZNF41	CAGE_peak_2_at_ZNF41_5end	0bp_to_ENST00000313116_5end	entrezgene:7592	HGNC:13107	NA	ENST00000313116	ZNF41	protein_coding	0	1	0	1	0
chrX:47342038..47342068,+	1	1.14755	1.407	1.44739	p@chrX:47342038..47342068,+	CAGE_peak_at_chrX:47342038..47342068,+	NA	NA	NA	NA	ENST00000357412	CXorf24	protein_coding	901	1	1	1	0
chrX:47342226..47342254,+	1	1.48663	0.156678	0.150265	p@chrX:47342226..47342254,+	CAGE_peak_at_chrX:47342226..47342254,+	NA	NA	NA	NA	ENST00000357412	CXorf24	protein_coding	715	1	0	1	0
chrX:47342565..47342638,-	1	0.760506	4.76956	4.59599	p1@ZNF41	CAGE_peak_1_at_ZNF41_5end	0bp_to_uc011mlm.1_5end	entrezgene:7592	HGNC:13107	NA	ENST00000377065	ZNF41	protein_coding	219	1	0	1	0
chrX:47373179..47373190,-	1	-0.903648	0.0714891	0.100755	p2@NUS1P1	CAGE_peak_2_at_NUS1P1_5end	-297bp_to_ENST00000446295_5end	NA	HGNC:38472	NA	ENST00000446295	NUS1P1	processed_pseudogene	296	0	0	1	0
chrX:47373251..47373271,-	1	-1.53952	0.0591022	0.0886451	p1@NUS1P1	CAGE_peak_1_at_NUS1P1_5end	-369bp_to_ENST00000446295_5end	NA	HGNC:38472	NA	ENST00000446295	NUS1P1	processed_pseudogene	368	0	0	1	0
chrX:47420578..47420613,+	1	1.45863	44.2298	40.1382	p1@ARAF	CAGE_peak_1_at_ARAF_5end	0bp_to_ENST00000290277,uc011mln.1,uc011mlo.1,uc011mlp.1,uc011mlq.1_5end	entrezgene:369	HGNC:646	uniprot:B4DMG5	ENST00000290277	ARAF	protein_coding	0	1	0	1	0
chrX:47420826..47420844,-	1	0.591479	0.279582	0.290256	p@chrX:47420826..47420844,-	CAGE_peak_at_chrX:47420826..47420844,-	NA	NA	NA	NA	ENST00000446295	NUS1P1	processed_pseudogene	47943	1	0	1	0
chrX:47424190..47424204,+	1	0.558343	0.691724	0.630223	p2@ARAF	CAGE_peak_2_at_ARAF_5end	-437bp_to_uc004dic.1_5end	entrezgene:369	HGNC:646	NA	ENST00000489496	ARAF	processed_transcript	1738	0	1	1	0
chrX:47431767..47431778,-	1	-1.10506	0.00526955	0.133247	p@chrX:47431767..47431778,-	CAGE_peak_at_chrX:47431767..47431778,-	NA	NA	NA	NA	ENST00000295987	SYN1	protein_coding	47473	0	0	1	0
chrX:47431878..47431887,-	1	-0.0899226	0.0248655	0.102566	p@chrX:47431878..47431887,-	CAGE_peak_at_chrX:47431878..47431887,-	NA	NA	NA	NA	ENST00000295987	SYN1	protein_coding	47364	0	0	1	0
chrX:47431946..47431964,-	1	-0.831808	0.160504	0.810238	p@chrX:47431946..47431964,-	CAGE_peak_at_chrX:47431946..47431964,-	NA	NA	NA	NA	ENST00000295987	SYN1	protein_coding	47287	0	0	1	0
chrX:47432071..47432076,-	1	0.843071	0.00722169	0.021819	p@chrX:47432071..47432076,-	CAGE_peak_at_chrX:47432071..47432076,-	NA	NA	NA	NA	ENST00000295987	SYN1	protein_coding	47175	0	0	1	0
chrX:47432083..47432093,-	1	0.39883	0.0211884	0.0962373	p@chrX:47432083..47432093,-	CAGE_peak_at_chrX:47432083..47432093,-	NA	NA	NA	NA	ENST00000295987	SYN1	protein_coding	47158	0	0	1	0
chrX:47432114..47432123,-	1	-0.338721	0.0155429	0.108613	p@chrX:47432114..47432123,-	CAGE_peak_at_chrX:47432114..47432123,-	NA	NA	NA	NA	ENST00000295987	SYN1	protein_coding	47128	0	0	1	0
chrX:47432209..47432218,-	1	-0.332375	0.0204483	0.103543	p@chrX:47432209..47432218,-	CAGE_peak_at_chrX:47432209..47432218,-	NA	NA	NA	NA	ENST00000295987	SYN1	protein_coding	47033	0	1	1	0
chrX:47432224..47432235,-	1	-0.482038	0.0598675	0.306281	p@chrX:47432224..47432235,-	CAGE_peak_at_chrX:47432224..47432235,-	NA	NA	NA	NA	ENST00000295987	SYN1	protein_coding	47016	0	1	1	0
chrX:47432315..47432322,-	1	0.119758	0.0235604	0.0795994	p@chrX:47432315..47432322,-	CAGE_peak_at_chrX:47432315..47432322,-	NA	NA	NA	NA	ENST00000295987	SYN1	protein_coding	46929	0	1	1	0
chrX:47434135..47434144,-	1	0.078536	0.0286426	0.0243621	p@chrX:47434135..47434144,-	CAGE_peak_at_chrX:47434135..47434144,-	NA	NA	NA	NA	ENST00000295987	SYN1	protein_coding	45107	0	1	1	0
chrX:47434158..47434209,-	1	0.95643	0.498738	0.499992	p@chrX:47434158..47434209,-	CAGE_peak_at_chrX:47434158..47434209,-	NA	NA	NA	NA	ENST00000295987	SYN1	protein_coding	45042	0	1	1	0
chrX:47434210..47434217,-	1	-0.517441	0.0360117	0.0410522	p@chrX:47434210..47434217,-	CAGE_peak_at_chrX:47434210..47434217,-	NA	NA	NA	NA	ENST00000295987	SYN1	protein_coding	45034	0	1	1	0
chrX:47434233..47434255,-	1	1.14647	0.323676	0.273684	p@chrX:47434233..47434255,-	CAGE_peak_at_chrX:47434233..47434255,-	NA	NA	NA	NA	ENST00000295987	SYN1	protein_coding	44996	0	1	1	0
chrX:47436888..47436926,-	1	0.964785	0.190165	0.146083	p@chrX:47436888..47436926,-	CAGE_peak_at_chrX:47436888..47436926,-	NA	NA	NA	NA	ENST00000295987	SYN1	protein_coding	42325	0	0	1	0
chrX:47438225..47438234,-	1	0.412116	0.00404641	0.00165503	p@chrX:47438225..47438234,-	CAGE_peak_at_chrX:47438225..47438234,-	NA	NA	NA	NA	ENST00000295987	SYN1	protein_coding	41017	0	1	1	0
chrX:47441825..47441846,+	1	-2.80308	1453.43	2004.72	p1@TIMP1	CAGE_peak_1_at_TIMP1_5end	-2bp_to_ENST00000377017_5end	entrezgene:7076	HGNC:11820	uniprot:Q5H9A7	ENST00000377017	TIMP1	protein_coding	2	0	0	1	0
chrX:47442814..47442835,+	1	-1.2423	1.53804	2.17351	p6@TIMP1	CAGE_peak_6_at_TIMP1_5end	0bp_to_CR407638,CR541982,CU674426_5end	entrezgene:7076	HGNC:11820	uniprot:Q6FGX5	ENST00000441738	TIMP1	protein_coding	905	0	0	1	0
chrX:47442857..47442871,+	1	-1.14474	2.44874	3.5456	p5@TIMP1	CAGE_peak_5_at_TIMP1_5end	42bp_to_CR407638,CR541982_5end	entrezgene:7076	HGNC:11820	uniprot:Q6FGX5	ENST00000441738	TIMP1	protein_coding	948	0	0	1	0
chrX:47442876..47442906,+	1	-1.22098	5.2004	7.27897	p3@TIMP1	CAGE_peak_3_at_TIMP1_5end	61bp_to_CR407638,CR541982_5end	entrezgene:7076	HGNC:11820	uniprot:Q6FGX5	ENST00000441738	TIMP1	protein_coding	967	0	0	1	0
chrX:47444329..47444370,+	1	-1.36277	3.65355	5.32635	p4@TIMP1	CAGE_peak_4_at_TIMP1_5end	-370bp_to_ENST00000445623_5end	entrezgene:7076	HGNC:11820	NA	ENST00000445623	TIMP1	protein_coding	370	0	1	1	0
chrX:47444375..47444387,-	1	-2.01689	0.482087	0.799184	p@chrX:47444375..47444387,-	CAGE_peak_at_chrX:47444375..47444387,-	NA	NA	NA	NA	ENST00000295987	SYN1	protein_coding	34864	0	0	1	0
chrX:47444394..47444423,-	1	-1.99641	2.20656	3.80821	p@chrX:47444394..47444423,-	CAGE_peak_at_chrX:47444394..47444423,-	NA	NA	NA	NA	ENST00000295987	SYN1	protein_coding	34828	0	0	1	0
chrX:47444613..47444688,+	1	-1.101	7.73769	9.11158	p2@TIMP1	CAGE_peak_2_at_TIMP1_5end	-52bp_to_ENST00000445623_5end	entrezgene:7076	HGNC:11820	NA	ENST00000445623	TIMP1	protein_coding	52	0	1	1	0
chrX:47444675..47444713,-	1	-1.05724	0.718766	0.921859	p@chrX:47444675..47444713,-	CAGE_peak_at_chrX:47444675..47444713,-	NA	NA	NA	NA	ENST00000295987	SYN1	protein_coding	34538	0	1	1	0
chrX:47444716..47444731,-	1	-1.27498	0.200941	0.282382	p@chrX:47444716..47444731,-	CAGE_peak_at_chrX:47444716..47444731,-	NA	NA	NA	NA	ENST00000295987	SYN1	protein_coding	34520	0	1	1	0
chrX:47444935..47445039,+	1	-1.7059	6.24325	7.65578	p@chrX:47444935..47445039,+	CAGE_peak_at_chrX:47444935..47445039,+	NA	NA	NA	NA	ENST00000445623	TIMP1	protein_coding	193	0	0	1	0
chrX:47444981..47444990,-	1	-0.170592	0.234909	0.254365	p@chrX:47444981..47444990,-	CAGE_peak_at_chrX:47444981..47444990,-	NA	NA	NA	NA	ENST00000295987	SYN1	protein_coding	34261	0	0	1	0
chrX:47445910..47445992,+	1	-1.85769	3.35363	3.983	p@chrX:47445910..47445992,+	CAGE_peak_at_chrX:47445910..47445992,+	NA	NA	NA	NA	ENST00000584126	MIR4769	miRNA	835	0	1	1	0
chrX:47445974..47446011,-	1	-1.10607	1.61281	2.04825	p2@CU674427	CAGE_peak_2_at_CU674427_5end	77bp_to_CU674427_5end	NA	NA	NA	ENST00000295987	SYN1	protein_coding	33240	0	1	1	0
chrX:47445998..47446031,+	1	-1.69141	1.04433	1.43427	p@chrX:47445998..47446031,+	CAGE_peak_at_chrX:47445998..47446031,+	NA	NA	NA	NA	ENST00000584126	MIR4769	miRNA	796	0	1	1	0
chrX:47446039..47446094,+	1	-1.80247	1.69929	2.39502	p@chrX:47446039..47446094,+	CAGE_peak_at_chrX:47446039..47446094,+	NA	NA	NA	NA	ENST00000584126	MIR4769	miRNA	733	0	1	1	0
chrX:47446043..47446074,-	1	-1.26587	0.6994	1.02812	p4@CU674427	CAGE_peak_4_at_CU674427_5end	14bp_to_CU674427_5end	NA	NA	NA	ENST00000295987	SYN1	protein_coding	33177	0	1	1	0
chrX:47446081..47446133,-	1	-1.99355	3.46799	5.49098	p1@CU674427	CAGE_peak_1_at_CU674427_5end	0bp_to_CU674427_5end	NA	NA	NA	ENST00000295987	SYN1	protein_coding	33118	0	0	1	0
chrX:47446099..47446146,+	1	-2.28351	1.18615	1.79122	p@chrX:47446099..47446146,+	CAGE_peak_at_chrX:47446099..47446146,+	NA	NA	NA	NA	ENST00000584126	MIR4769	miRNA	681	0	0	1	0
chrX:47446141..47446157,-	1	-1.15063	0.411774	0.573815	p7@CU674427	CAGE_peak_7_at_CU674427_5end	-52bp_to_CU674427_5end	NA	NA	NA	ENST00000295987	SYN1	protein_coding	33094	0	0	1	0
chrX:47446154..47446166,+	1	-1.76553	0.1624	0.253631	p@chrX:47446154..47446166,+	CAGE_peak_at_chrX:47446154..47446166,+	NA	NA	NA	NA	ENST00000584126	MIR4769	miRNA	661	0	0	1	0
chrX:47446158..47446174,-	1	-1.4338	0.70605	0.992732	p3@CU674427	CAGE_peak_3_at_CU674427_5end	-69bp_to_CU674427_5end	NA	NA	NA	ENST00000295987	SYN1	protein_coding	33077	0	0	1	0
chrX:47446178..47446193,-	1	-1.8943	0.618165	1.3178	p5@CU674427	CAGE_peak_5_at_CU674427_5end	-89bp_to_CU674427_5end	NA	NA	NA	ENST00000295987	SYN1	protein_coding	33058	0	0	1	0
chrX:47464408..47464418,-	1	-1.72396	0.00341668	0.0884219	p@chrX:47464408..47464418,-	CAGE_peak_at_chrX:47464408..47464418,-	NA	NA	NA	NA	ENST00000295987	SYN1	protein_coding	14833	0	1	1	0
chrX:47464454..47464502,-	1	-2.7511	0.0175662	0.721161	p@chrX:47464454..47464502,-	CAGE_peak_at_chrX:47464454..47464502,-	NA	NA	NA	NA	ENST00000295987	SYN1	protein_coding	14749	0	1	1	0
chrX:47464510..47464521,-	1	-2.67333	0.000936324	0.0966913	p@chrX:47464510..47464521,-	CAGE_peak_at_chrX:47464510..47464521,-	NA	NA	NA	NA	ENST00000295987	SYN1	protein_coding	14730	0	0	1	0
chrX:47464522..47464533,-	1	-2.61778	0.000312108	0.120175	p@chrX:47464522..47464533,-	CAGE_peak_at_chrX:47464522..47464533,-	NA	NA	NA	NA	ENST00000295987	SYN1	protein_coding	14718	0	0	1	0
chrX:47464589..47464597,-	1	-2.55644	0	0.0275788	p@chrX:47464589..47464597,-	CAGE_peak_at_chrX:47464589..47464597,-	NA	NA	NA	NA	ENST00000295987	SYN1	protein_coding	14654	0	1	1	0
chrX:47464655..47464661,-	1	-2.22403	0.000549917	0.0213799	p@chrX:47464655..47464661,-	CAGE_peak_at_chrX:47464655..47464661,-	NA	NA	NA	NA	ENST00000295987	SYN1	protein_coding	14590	0	1	1	0
chrX:47464670..47464673,-	1	-1.99587	0	0.00679194	p@chrX:47464670..47464673,-	CAGE_peak_at_chrX:47464670..47464673,-	NA	NA	NA	NA	ENST00000295987	SYN1	protein_coding	14578	0	1	1	0
chrX:47479238..47479243,-	1	0.211257	0.0256932	0.101434	p3@SYN1	CAGE_peak_3_at_SYN1_5end	8bp_to_ENST00000295987,ENST00000340666_5end	entrezgene:6853	HGNC:11494	uniprot:P17600	ENST00000295987	SYN1	protein_coding	8	1	1	1	0
chrX:47479246..47479272,-	1	-1.1506	2.3881	11.5602	p1@SYN1	CAGE_peak_1_at_SYN1_5end	0bp_to_ENST00000295987,ENST00000340666,NM_006950,NM_133499,uc004did.2,uc004die.2_5end	entrezgene:6853	HGNC:11494	uniprot:P17600	ENST00000340666	SYN1	protein_coding	0	1	1	1	0
chrX:47479282..47479295,-	1	-0.708886	0.0417626	0.208622	p2@SYN1	CAGE_peak_2_at_SYN1_5end	-26bp_to_NM_006950,NM_133499,uc004did.2,uc004die.2_5end	entrezgene:6853	HGNC:11494	uniprot:P17600	ENST00000295987	SYN1	protein_coding	29	1	1	1	0
chrX:47479360..47479369,-	1	1.16261	0.0353923	0.10029	p4@SYN1	CAGE_peak_4_at_SYN1_5end	-104bp_to_NM_006950,NM_133499,uc004did.2,uc004die.2_5end	entrezgene:6853	HGNC:11494	uniprot:P17600	ENST00000295987	SYN1	protein_coding	107	1	1	1	0
chrX:47479381..47479395,-	1	0.39409	0.0376076	0.114251	p5@SYN1	CAGE_peak_5_at_SYN1_5end	-125bp_to_NM_006950,NM_133499,uc004did.2,uc004die.2_5end	entrezgene:6853	HGNC:11494	uniprot:P17600	ENST00000295987	SYN1	protein_coding	128	1	1	1	0
chrX:47485508..47485536,-	1	2.01696	0.101848	0.0141516	p@chrX:47485508..47485536,-	CAGE_peak_at_chrX:47485508..47485536,-	NA	NA	NA	NA	ENST00000478222	CFP	retained_intron	442	0	0	1	0
chrX:47489244..47489338,-	1	3.38778	16.9842	4.59339	p1@CFP	CAGE_peak_1_at_CFP_5end	0bp_to_ENST00000469388,ENST00000485991,uc004dii.1_5end	entrezgene:5199	HGNC:8864	uniprot:C9J7V5	ENST00000469388	CFP	protein_coding	0	0	0	1	0
chrX:47492344..47492382,+	1	2.48269	0.329593	0.0267409	p@chrX:47492344..47492382,+	CAGE_peak_at_chrX:47492344..47492382,+	NA	NA	NA	NA	ENST00000591832	UXT-AS1	antisense	25849	0	0	1	0
chrX:47493622..47493639,-	1	2.18813	0.475458	0.02649	p@chrX:47493622..47493639,-	CAGE_peak_at_chrX:47493622..47493639,-	NA	NA	NA	NA	ENST00000247153	CFP	protein_coding	3917	0	0	1	0
chrX:47509466..47509475,-	1	-0.550468	0.0178432	0.0230022	p@chrX:47509466..47509475,-	CAGE_peak_at_chrX:47509466..47509475,-	NA	NA	NA	NA	ENST00000247161	ELK1	protein_coding	411	0	0	1	0
chrX:47509994..47510008,-	1	0.00265559	3.32979	3.3459	p2@ELK1	CAGE_peak_2_at_ELK1_5end	0bp_to_ENST00000343894,ENST00000468956,NM_001114123,NM_005229,uc004dik.3,uc004dil.3,uc010nhv.2,uc010nhw.2_5end	entrezgene:2002	HGNC:3321	uniprot:P19419	ENST00000468956	ELK1	processed_transcript	0	1	1	1	0
chrX:47518215..47518233,+	1	0.177519	0.387797	0.430719	p1@LOC100133957	CAGE_peak_1_at_LOC100133957_5end	0bp_to_NR_028119,uc011mls.1_5end	entrezgene:100133957	NA	NA	ENST00000591832	UXT-AS1	antisense	0	1	1	1	0
chrX:47518243..47518257,+	1	-0.419766	0.316769	0.355987	p2@LOC100133957	CAGE_peak_2_at_LOC100133957_5end	0bp_to_NR_027444,uc011mlt.1_5end	entrezgene:100133957	NA	NA	ENST00000590504	UXT-AS1	antisense	0	1	1	1	0
chrX:47518498..47518521,-	1	-2.91961	2.2025	2.5437	p2@UXT	CAGE_peak_2_at_UXT_5end	0bp_to_ENST00000335890,ENST00000485641,uc004dim.2_5end	entrezgene:8409	HGNC:12641	uniprot:Q9UBK9	ENST00000335890	UXT	protein_coding	0	1	0	1	0
chrX:47518527..47518587,-	1	1.36252	40.9638	37.0109	p1@UXT	CAGE_peak_1_at_UXT_5end	0bp_to_ENST00000333119,ENST00000376964,NM_004182,NM_153477,NR_045559,NR_045560,uc004din.2_5end	entrezgene:8409	HGNC:12641	uniprot:Q9UBK9,uniprot:B1AJQ0	ENST00000376964	UXT	retained_intron	0	1	1	1	0
chrX:47521684..47521712,-	1	1.07485	0.0590796	0.0274423	p@chrX:47521684..47521712,-	CAGE_peak_at_chrX:47521684..47521712,-	NA	NA	NA	NA	ENST00000333119	UXT	protein_coding	3123	0	0	1	0
chrX:47582458..47582461,-	1	-0.370438	0.00188786	0.00903296	p@chrX:47582458..47582461,-	CAGE_peak_at_chrX:47582458..47582461,-	NA	NA	NA	NA	ENST00000436365	RP1-212G6.4	processed_pseudogene	3959	0	0	1	0
chrX:47696239..47696254,+	1	2.24115	0.17959	0.0862454	p3@ZNF81	CAGE_peak_3_at_ZNF81_5end	-46bp_to_ENST00000338637,ENST00000376954,NM_007137,uc010nhy.1_5end	entrezgene:347344	HGNC:13156	uniprot:P51508	ENST00000376954	ZNF81	protein_coding	46	1	0	1	0
chrX:47696275..47696335,+	1	-1.76132	2.54241	3.32055	p1@ZNF81	CAGE_peak_1_at_ZNF81_5end	0bp_to_ENST00000338637,ENST00000376954,NM_007137,uc010nhy.1_5end	entrezgene:347344	HGNC:13156	uniprot:P51508	ENST00000338637	ZNF81	protein_coding	0	1	1	1	0
chrX:47696337..47696360,+	1	-1.75573	1.30241	1.47324	p2@ZNF81	CAGE_peak_2_at_ZNF81_5end	0bp_to_ENST00000334937_5end	entrezgene:347344	HGNC:13156	uniprot:B1AJV1	ENST00000334937	ZNF81	protein_coding	0	1	1	1	0
chrX:47863348..47863412,-	1	0.161007	3.1123	3.08174	p1@ZNF182	CAGE_peak_1_at_ZNF182_5end	0bp_to_ENST00000305127,ENST00000376943,ENST00000396965,NM_001007088,NM_001178099,NM_006962,uc004dir.2,uc004dis.2,uc004dit.2,uc011mlu.1_5end	entrezgene:7569	HGNC:13001	uniprot:P17025,uniprot:Q96QH7	ENST00000305127	ZNF182	protein_coding	0	1	1	1	0
chrX:47863414..47863425,-	1	0.0327761	0.188216	0.255073	p3@ZNF182	CAGE_peak_3_at_ZNF182_5end	-20bp_to_NM_001178099_5end	entrezgene:7569	HGNC:13001	uniprot:P17025,uniprot:Q96QH7	ENST00000396965	ZNF182	protein_coding	36	1	0	1	0
chrX:47863427..47863440,-	1	-0.361776	0.3727	0.495553	p2@ZNF182	CAGE_peak_2_at_ZNF182_5end	-33bp_to_NM_001178099_5end	entrezgene:7569	HGNC:13001	uniprot:P17025,uniprot:Q96QH7	ENST00000396965	ZNF182	protein_coding	49	1	0	1	0
chrX:47930584..47930615,+	1	-0.515973	0.335529	0.664601	p@chrX:47930584..47930615,+	CAGE_peak_at_chrX:47930584..47930615,+	NA	NA	NA	NA	ENST00000459223	snoU13	snoRNA	10520	0	0	1	0
chrX:47930980..47931034,-	1	-1.03371	1.17075	1.67538	p1@ZNF630	CAGE_peak_1_at_ZNF630_5end	0bp_to_ENST00000276054,ENST00000428686,ENST00000442455,NM_001190255,NR_033730_5end	entrezgene:57232	HGNC:28855	uniprot:B2ZWH0,uniprot:B2ZWG8,uniprot:F8WAG4	ENST00000428686	ZNF630	protein_coding	0	1	0	1	0
chrX:47967364..47967379,+	1	0.803195	0.0880496	0.0171503	p1@SSX6	CAGE_peak_1_at_SSX6_5end	0bp_to_ENST00000319275,ENST00000376932,ENST00000412590,NM_001205103,NR_028366,uc011mlv.1_5end	entrezgene:100509575,entrezgene:280657	HGNC:19652	uniprot:Q7RTT6,uniprot:B7Z813	ENST00000412590	SSX6	retained_intron	0	0	0	1	0
chrX:48056224..48056233,-	1	0.582998	0.027117	0.00191856	p1@SSX5	CAGE_peak_1_at_SSX5_5end	-25bp_to_ENST00000311798,ENST00000347757,NM_021015,NM_175723,uc004diz.1,uc004dja.1_5end	entrezgene:6758	HGNC:11339	uniprot:O60225	ENST00000311798	SSX5	protein_coding	24	0	0	1	0
chrX:48114805..48114830,+	1	0.569326	0.0793262	0.0219127	p1@SSX1	CAGE_peak_1_at_SSX1_5end	8bp_to_NM_005635,uc004djb.1_5end	entrezgene:6756	HGNC:11335	uniprot:Q16384	ENST00000376919	SSX1	protein_coding	52	0	0	1	0
chrX:48121210..48121215,+	1	0.614045	0.0326392	0.00687083	p@chrX:48121210..48121215,+	CAGE_peak_at_chrX:48121210..48121215,+	NA	NA	NA	NA	ENST00000376919	SSX1	protein_coding	6457	0	0	1	0
chrX:48138441..48138462,-	1	1.03398	0.209101	0.0403006	p@chrX:48138441..48138462,-	CAGE_peak_at_chrX:48138441..48138462,-	NA	NA	NA	NA	ENST00000456455	RP11-344N17.3	unprocessed_pseudogene	1427	0	0	1	0
chrX:48216123..48216142,-	1	-0.249246	0.0227772	0.0241284	p1@SSX3	CAGE_peak_1_at_SSX3_5end	0bp_to_ENST00000376893,NM_021014,NM_175711,uc004djd.1,uc004dje.2,uc010nic.2_5end	entrezgene:10214	HGNC:11337	uniprot:Q9BRW7,uniprot:Q99909	ENST00000376893	SSX3	protein_coding	0	0	0	1	0
chrX:48325824..48325835,-	1	-1.52978	0.148561	0.612546	p13@SLC38A5	CAGE_peak_13_at_SLC38A5_5end	44bp_to_ENST00000376875,uc004djk.3_5end	entrezgene:92745	HGNC:18070	uniprot:Q8WUX1	ENST00000376875	SLC38A5	protein_coding	44	0	0	1	0
chrX:48325857..48325903,-	1	-1.47099	1.42998	7.47847	p1@SLC38A5	CAGE_peak_1_at_SLC38A5_5end	0bp_to_ENST00000376875,uc004djk.3_5end	entrezgene:92745	HGNC:18070	uniprot:Q8WUX1	ENST00000376875	SLC38A5	protein_coding	0	0	0	1	0
chrX:48325917..48325947,-	1	-1.37683	0.524784	2.7384	p6@SLC38A5	CAGE_peak_6_at_SLC38A5_5end	-37bp_to_ENST00000376875,uc004djk.3_5end	entrezgene:92745	HGNC:18070	uniprot:Q8WUX1	ENST00000376875	SLC38A5	protein_coding	36	0	0	1	0
chrX:48325956..48325972,-	1	-1.33203	0.349865	1.38511	p9@SLC38A5	CAGE_peak_9_at_SLC38A5_5end	-76bp_to_ENST00000376875,uc004djk.3_5end	entrezgene:92745	HGNC:18070	uniprot:Q8WUX1	ENST00000376875	SLC38A5	protein_coding	75	0	0	1	0
chrX:48326093..48326100,-	1	-0.664584	0.0243383	0.025763	p42@SLC38A5	CAGE_peak_42_at_SLC38A5_5end	-213bp_to_ENST00000376875,uc004djk.3_5end	entrezgene:92745	HGNC:18070	uniprot:Q8WUX1	ENST00000376875	SLC38A5	protein_coding	212	0	0	1	0
chrX:48326632..48326645,-	1	0.867141	0.172422	0.120244	p19@SLC38A5	CAGE_peak_19_at_SLC38A5_5end	52bp_to_ENST00000440085_5end	entrezgene:92745	HGNC:18070	uniprot:C9JNK4	ENST00000440085	SLC38A5	protein_coding	52	0	0	1	0
chrX:48326646..48326667,-	1	1.26555	0.13816	0.0706579	p20@SLC38A5	CAGE_peak_20_at_SLC38A5_5end	30bp_to_ENST00000440085_5end	entrezgene:92745	HGNC:18070	uniprot:C9JNK4	ENST00000440085	SLC38A5	protein_coding	30	0	0	1	0
chrX:48326668..48326679,-	1	1.07143	0.135834	0.075553	p23@SLC38A5	CAGE_peak_23_at_SLC38A5_5end	18bp_to_ENST00000440085_5end	entrezgene:92745	HGNC:18070	uniprot:C9JNK4	ENST00000440085	SLC38A5	protein_coding	18	0	0	1	0
chrX:48326683..48326699,-	1	1.39483	0.791563	0.586412	p10@SLC38A5	CAGE_peak_10_at_SLC38A5_5end	0bp_to_ENST00000440085_5end	entrezgene:92745	HGNC:18070	uniprot:C9JNK4	ENST00000440085	SLC38A5	protein_coding	0	0	0	1	0
chrX:48326707..48326733,-	1	0.606896	2.10688	1.97501	p4@SLC38A5	CAGE_peak_4_at_SLC38A5_5end	-9bp_to_ENST00000440085_5end	entrezgene:92745	HGNC:18070	uniprot:C9JNK4	ENST00000440085	SLC38A5	protein_coding	8	0	0	1	0
chrX:48326764..48326816,-	1	0.345611	2.9797	2.7255	p2@SLC38A5	CAGE_peak_2_at_SLC38A5_5end	0bp_to_ENST00000413668_5end	entrezgene:92745	HGNC:18070	uniprot:C9JHH7	ENST00000413668	SLC38A5	protein_coding	0	0	0	1	0
chrX:48327744..48327785,-	1	0.988588	1.46757	1.23522	p5@SLC38A5	CAGE_peak_5_at_SLC38A5_5end	-339bp_to_ENST00000416711_5end	entrezgene:92745	HGNC:18070	uniprot:C9JMY2	ENST00000488083	SLC38A5	processed_transcript	159	0	0	1	0
chrX:48327790..48327825,-	1	1.57897	2.87006	2.13859	p3@SLC38A5	CAGE_peak_3_at_SLC38A5_5end	-385bp_to_ENST00000416711_5end	entrezgene:92745	HGNC:18070	uniprot:C9JMY2	ENST00000488083	SLC38A5	processed_transcript	119	0	0	1	0
chrX:48327874..48327894,-	1	1.3572	0.318103	0.192442	p12@SLC38A5	CAGE_peak_12_at_SLC38A5_5end	-469bp_to_ENST00000416711_5end	entrezgene:92745	HGNC:18070	uniprot:C9JMY2	ENST00000488083	SLC38A5	processed_transcript	50	0	0	1	0
chrX:48327903..48327914,-	1	1.04964	0.103882	0.0642669	p22@SLC38A5	CAGE_peak_22_at_SLC38A5_5end	-498bp_to_ENST00000416711_5end	entrezgene:92745	HGNC:18070	uniprot:C9JMY2	ENST00000488083	SLC38A5	processed_transcript	30	0	0	1	0
chrX:48327962..48327981,-	1	-0.724984	0.207523	0.207212	p14@SLC38A5	CAGE_peak_14_at_SLC38A5_5end	-17bp_to_ENST00000488083_5end	entrezgene:92745	HGNC:18070	NA	ENST00000488083	SLC38A5	processed_transcript	16	0	0	1	0
chrX:48327999..48328010,-	1	0.250416	0.0792025	0.0635577	p24@SLC38A5	CAGE_peak_24_at_SLC38A5_5end	-54bp_to_ENST00000488083_5end	entrezgene:92745	HGNC:18070	NA	ENST00000488083	SLC38A5	processed_transcript	53	0	0	1	0
chrX:48328131..48328192,-	1	1.75435	0.345692	0.184	p11@SLC38A5	CAGE_peak_11_at_SLC38A5_5end	-186bp_to_ENST00000488083_5end	entrezgene:92745	HGNC:18070	NA	ENST00000488083	SLC38A5	processed_transcript	185	0	0	1	0
chrX:48328551..48328585,-	1	0.120975	0.353896	0.593865	p8@SLC38A5	CAGE_peak_8_at_SLC38A5_5end	0bp_to_ENST00000376876_5end	entrezgene:92745	HGNC:18070	uniprot:Q8WUX1	ENST00000376876	SLC38A5	protein_coding	0	0	0	1	0
chrX:48328601..48328622,-	1	1.91434	0.11744	0.101793	p15@SLC38A5	CAGE_peak_15_at_SLC38A5_5end	8bp_to_ENST00000429543_5end	entrezgene:92745	HGNC:18070	uniprot:C9JJU1	ENST00000429543	SLC38A5	protein_coding	8	0	0	1	0
chrX:48328636..48328681,-	1	0.905208	0.471479	0.543524	p7@SLC38A5	CAGE_peak_7_at_SLC38A5_5end	0bp_to_ENST00000317669,NM_033518,uc010nid.2_5end	entrezgene:92745	HGNC:18070	uniprot:Q8WUX1	ENST00000317669	SLC38A5	protein_coding	0	0	0	1	0
chrX:48334558..48334634,+	1	0.293213	35.1933	34.3952	p1@FTSJ1	CAGE_peak_1_at_FTSJ1_5end	0bp_to_ENST00000396894,ENST00000473235,ENST00000485486_5end	entrezgene:24140	HGNC:13254	uniprot:B7Z4K4	ENST00000473235	FTSJ1	processed_transcript	0	1	0	1	0
chrX:48334656..48334661,+	1	-0.589249	0.467948	0.462189	p4@FTSJ1	CAGE_peak_4_at_FTSJ1_5end	8bp_to_ENST00000487353_5end	entrezgene:24140	HGNC:13254	NA	ENST00000487353	FTSJ1	processed_transcript	7	1	0	1	0
chrX:48334700..48334732,+	1	0.404302	1.91255	1.8595	p2@FTSJ1	CAGE_peak_2_at_FTSJ1_5end	52bp_to_ENST00000487353_5end	entrezgene:24140	HGNC:13254	NA	ENST00000487353	FTSJ1	processed_transcript	51	1	0	1	0
chrX:48340035..48340049,+	1	-0.286269	0.44933	0.46807	p5@FTSJ1	CAGE_peak_5_at_FTSJ1_5end	15bp_to_ENST00000489599_5end	entrezgene:24140	HGNC:13254	NA	ENST00000489599	FTSJ1	processed_transcript	14	0	0	1	0
chrX:48374277..48374289,+	1	2.44836	0.0793095	0.0382185	p@chrX:48374277..48374289,+	CAGE_peak_at_chrX:48374277..48374289,+	NA	NA	NA	NA	ENST00000459953	PORCN	retained_intron	446	0	1	1	0
chrX:48378920..48378979,+	1	-0.493	0.535725	0.776349	p@chrX:48378920..48378979,+	CAGE_peak_at_chrX:48378920..48378979,+	NA	NA	NA	NA	ENST00000495186	EBP	protein_coding	566	0	0	1	0
chrX:48379794..48379808,-	1	-1.05088	0.109111	0.13071	p@chrX:48379794..48379808,-	CAGE_peak_at_chrX:48379794..48379808,-	NA	NA	NA	NA	ENST00000445586	AF196972.9	antisense	12567	0	0	1	0
chrX:48380177..48380184,+	1	-0.913076	0.636834	0.6374	p4@EBP	CAGE_peak_4_at_EBP_5end	-2bp_to_ENST00000276096_5end	entrezgene:10682	HGNC:3133	NA	ENST00000276096	EBP	processed_transcript	2	1	0	1	0
chrX:48380185..48380201,+	1	0.675754	8.98692	8.40742	p3@EBP	CAGE_peak_3_at_EBP_5end	0bp_to_ENST00000276096,ENST00000498425_5end	entrezgene:10682	HGNC:3133	NA	ENST00000498425	EBP	processed_transcript	0	1	0	1	0
chrX:48380205..48380254,+	1	1.15631	30.3796	28.3034	p2@EBP	CAGE_peak_2_at_EBP_5end	0bp_to_ENST00000446158_5end	entrezgene:10682	HGNC:3133	uniprot:C9JJ78	ENST00000446158	EBP	protein_coding	0	1	0	1	0
chrX:48380547..48380563,+	1	1.18697	0.125368	0.100082	p10@EBP	CAGE_peak_10_at_EBP_5end	12bp_to_uc004djz.2_5end	entrezgene:10682	HGNC:3133	NA	ENST00000414061	EBP	protein_coding	289	1	0	1	0
chrX:48386980..48387028,-	1	0.597003	0.632736	0.589726	p1@CU674761	CAGE_peak_1_at_CU674761_5end	-136bp_to_CU674761_5end	NA	NA	NA	ENST00000445586	AF196972.9	antisense	19753	0	0	1	0
chrX:48398053..48398130,+	1	0.68363	8.80901	8.7025	p1@TBC1D25	CAGE_peak_1_at_TBC1D25_5end	0bp_to_ENST00000481090,ENST00000537536,NM_002536,uc004dka.1,uc004dkb.1,uc004dkc.1,uc011mly.1,uc011mlz.1,uc011mma.1,uc011mmb.1,uc011mmc.1,uc011mmd.1_5end	entrezgene:4943	HGNC:8092	uniprot:B4DE92,uniprot:Q3MII6	ENST00000481090	TBC1D25	nonsense_mediated_decay	0	1	0	1	0
chrX:48398502..48398511,-	1	2.60777	0.28174	0.124062	p@chrX:48398502..48398511,-	CAGE_peak_at_chrX:48398502..48398511,-	NA	NA	NA	NA	ENST00000459609	snoU13	snoRNA	21677	1	0	1	0
chrX:48432444..48432466,+	1	-2.01623	0.0362704	0.280733	p10@RBM3	CAGE_peak_10_at_RBM3_5end	-274bp_to_NM_006743_5end	entrezgene:5935	HGNC:9900	uniprot:P98179	ENST00000472897	RBM3	processed_transcript	370	0	0	1	0
chrX:48432865..48432880,+	1	0.833174	100.605	85.3351	p2@RBM3	CAGE_peak_2_at_RBM3_5end	0bp_to_ENST00000466764,ENST00000488216_5end	entrezgene:5935	HGNC:9900	NA	ENST00000466764	RBM3	processed_transcript	0	1	0	1	0
chrX:48432892..48432916,+	1	-0.204872	168.636	159.598	p1@RBM3	CAGE_peak_1_at_RBM3_5end	0bp_to_ENST00000376759,ENST00000489344,ENST00000490127,ENST00000491240_5end	entrezgene:5935	HGNC:9900	uniprot:P98179	ENST00000376759	RBM3	protein_coding	0	1	0	1	0
chrX:48433326..48433370,+	1	-3.13908	4.488	5.16152	p3@RBM3	CAGE_peak_3_at_RBM3_5end	0bp_to_ENST00000376755,uc004dkg.2_5end	entrezgene:5935	HGNC:9900	uniprot:P98179	ENST00000376755	RBM3	protein_coding	0	0	0	1	0
chrX:48433596..48433617,+	1	1.15151	0.728212	0.587162	p6@RBM3	CAGE_peak_6_at_RBM3_5end	218bp_to_ENST00000491236_5end	entrezgene:5935	HGNC:9900	NA	ENST00000491236	RBM3	processed_transcript	217	0	0	1	0
chrX:48433982..48434003,+	1	1.84473	0.883123	0.691261	p5@RBM3	CAGE_peak_5_at_RBM3_5end	-283bp_to_ENST00000354480_5end	entrezgene:5935	HGNC:9900	uniprot:Q9H5V0	ENST00000354480	RBM3	protein_coding	283	0	1	1	0
chrX:48435417..48435435,+	1	0.722427	0.862082	0.771058	p@chrX:48435417..48435435,+	CAGE_peak_at_chrX:48435417..48435435,+	NA	NA	NA	NA	ENST00000354480	RBM3	protein_coding	1129	0	1	1	0
chrX:48455870..48455905,+	1	0.367695	18.2321	19.4286	p1@WDR13	CAGE_peak_1_at_WDR13_5end	0bp_to_ENST00000218056,ENST00000471334,ENST00000486125,ENST00000497756,ENST00000498631,NM_017883,NR_029427,uc004dkh.1,uc004dki.1,uc004dkj.1,uc004dkk.1,uc010nif.1_5end	entrezgene:64743	HGNC:14352	uniprot:Q9H1Z4,uniprot:Q06DX0,uniprot:Q6NXG4	ENST00000486125	WDR13	processed_transcript	0	0	1	1	0
chrX:48455906..48455921,+	1	-0.0779148	1.54769	1.96924	p3@WDR13	CAGE_peak_3_at_WDR13_5end	0bp_to_ENST00000472440,ENST00000492715_5end	entrezgene:64743	HGNC:14352	NA	ENST00000472440	WDR13	processed_transcript	0	0	1	1	0
chrX:48455928..48455939,+	1	-0.621423	0.668947	0.776921	p7@WDR13	CAGE_peak_7_at_WDR13_5end	6bp_to_ENST00000492715_5end	entrezgene:64743	HGNC:14352	NA	ENST00000492715	WDR13	processed_transcript	5	0	1	1	0
chrX:48456135..48456210,+	1	0.145268	6.99658	6.92144	p2@WDR13	CAGE_peak_2_at_WDR13_5end	0bp_to_ENST00000479279_5end	entrezgene:64743	HGNC:14352	NA	ENST00000479279	WDR13	processed_transcript	0	1	1	1	0
chrX:48456220..48456242,+	1	0.697496	1.82928	1.57754	p4@WDR13	CAGE_peak_4_at_WDR13_5end	0bp_to_NM_001166426_5end	entrezgene:64743	HGNC:14352	uniprot:Q06DX0,uniprot:Q9H1Z4	ENST00000479279	WDR13	processed_transcript	22	1	1	1	0
chrX:48535019..48535030,+	1	1.55263	0.302239	0.133287	p6@WAS	CAGE_peak_6_at_WAS_5end	34bp_to_ENST00000450772_5end	entrezgene:7454	HGNC:12731	uniprot:C9J3B7	ENST00000450772	WAS	protein_coding	33	1	0	1	0
chrX:48542147..48542162,+	1	2.64364	0.535421	0.225148	p3@WAS	CAGE_peak_3_at_WAS_5end	-5bp_to_ENST00000376701_5end	entrezgene:7454	HGNC:12731	uniprot:P42768	ENST00000376701	WAS	protein_coding	5	0	0	1	0
chrX:48542169..48542241,+	1	2.9797	51.3859	22.0102	p1@WAS	CAGE_peak_1_at_WAS_5end	0bp_to_ENST00000465982,ENST00000483750,NM_000377,uc004dkm.3_5end	entrezgene:7454	HGNC:12731	uniprot:P42768	ENST00000483750	WAS	processed_transcript	0	0	0	1	0
chrX:48542252..48542256,+	1	0.994625	0.106289	0.054073	p7@WAS	CAGE_peak_7_at_WAS_5end	35bp_to_ENST00000483750_5end	entrezgene:7454	HGNC:12731	NA	ENST00000483750	WAS	processed_transcript	34	0	0	1	0
chrX:48542297..48542316,+	1	2.33291	0.647585	0.236947	p4@WAS	CAGE_peak_4_at_WAS_5end	80bp_to_ENST00000483750_5end	entrezgene:7454	HGNC:12731	NA	ENST00000483750	WAS	processed_transcript	79	0	0	1	0
chrX:48544372..48544381,-	1	1.63612	0.185789	0.0731201	p@chrX:48544372..48544381,-	CAGE_peak_at_chrX:48544372..48544381,-	NA	NA	NA	NA	ENST00000383996	RNU6-1056P	snRNA	38584	0	0	1	0
chrX:48547081..48547096,+	1	0.343011	0.0813046	0.0489707	p12@WAS	CAGE_peak_12_at_WAS_5end	-312bp_to_ENST00000470107_5end	entrezgene:7454	HGNC:12731	NA	ENST00000470107	WAS	processed_transcript	312	0	0	1	0
chrX:48547205..48547222,+	1	2.40247	0.936134	0.358214	p2@WAS	CAGE_peak_2_at_WAS_5end	-186bp_to_ENST00000470107_5end	entrezgene:7454	HGNC:12731	NA	ENST00000470107	WAS	processed_transcript	186	0	0	1	0
chrX:48554750..48554765,-	1	-0.704545	0.677434	0.622183	p@chrX:48554750..48554765,-	CAGE_peak_at_chrX:48554750..48554765,-	NA	NA	NA	NA	ENST00000383996	RNU6-1056P	snRNA	28200	0	0	1	0
chrX:48554974..48554979,-	1	1.36349	0.229172	0.141388	p@chrX:48554974..48554979,-	CAGE_peak_at_chrX:48554974..48554979,-	NA	NA	NA	NA	ENST00000383996	RNU6-1056P	snRNA	27986	1	1	1	0
chrX:48555110..48555164,+	1	2.52345	6.50709	5.29906	p1@SUV39H1	CAGE_peak_1_at_SUV39H1_5end	0bp_to_ENST00000448548,ENST00000453214,NM_003173,uc004dkn.2,uc011mmg.1_5end	entrezgene:6839	HGNC:11479	uniprot:F5H530,uniprot:B4DP90,uniprot:O43463	ENST00000453214	SUV39H1	protein_coding	0	1	1	1	0
chrX:48559008..48559045,-	1	0.448426	0.0489662	0.00458294	p@chrX:48559008..48559045,-	CAGE_peak_at_chrX:48559008..48559045,-	NA	NA	NA	NA	ENST00000383996	RNU6-1056P	snRNA	23920	0	1	1	0
chrX:48579444..48579461,-	1	3.11806	0.401432	0.0130914	p@chrX:48579444..48579461,-	CAGE_peak_at_chrX:48579444..48579461,-	NA	NA	NA	NA	ENST00000383996	RNU6-1056P	snRNA	3504	0	0	1	0
chrX:48620147..48620164,+	1	-1.12583	0.012685	0.0241314	p2@GLOD5	CAGE_peak_2_at_GLOD5_5end	0bp_to_ENST00000303227,ENST00000463327,NM_001080489,uc004dko.1,uc011mmh.1_5end	entrezgene:392465	HGNC:33358	uniprot:A6NK44	ENST00000463327	GLOD5	processed_transcript	0	0	0	1	0
chrX:48620171..48620199,+	1	0.318761	0.0153721	0.0149222	p1@GLOD5	CAGE_peak_1_at_GLOD5_5end	16bp_to_ENST00000463327_5end	entrezgene:392465	HGNC:33358	NA	ENST00000463327	GLOD5	processed_transcript	15	0	0	1	0
chrX:48644976..48644983,+	1	-1.41461	0.306243	0.249622	p2@GATA1	CAGE_peak_2_at_GATA1_5end	0bp_to_ENST00000376665,NM_002049,uc004dkq.3_5end	entrezgene:2623	HGNC:4170	uniprot:B7WNQ9,uniprot:P15976	ENST00000376665	GATA1	protein_coding	0	0	1	1	0
chrX:48644984..48645005,+	1	-2.01839	3.33477	3.08138	p1@GATA1	CAGE_peak_1_at_GATA1_5end	2bp_to_NM_002049,uc004dkq.3_5end	entrezgene:2623	HGNC:4170	uniprot:P15976	ENST00000376665	GATA1	protein_coding	2	0	1	1	0
chrX:48645010..48645015,+	1	-2.24995	0.166112	0.246488	p3@GATA1	CAGE_peak_3_at_GATA1_5end	28bp_to_NM_002049,uc004dkq.3_5end	entrezgene:2623	HGNC:4170	uniprot:P15976	ENST00000376665	GATA1	protein_coding	28	0	1	1	0
chrX:48646348..48646370,-	1	-1.34299	0.351084	0.676911	p@chrX:48646348..48646370,-	CAGE_peak_at_chrX:48646348..48646370,-	NA	NA	NA	NA	ENST00000384637	RNU6-29P	snRNA	10861	0	1	1	0
chrX:48650688..48650735,+	1	0.584323	0.0803343	0.0044596	p5@GATA1	CAGE_peak_5_at_GATA1_5end	-102bp_to_ENST00000447551_5end	entrezgene:2623	HGNC:4170	NA	ENST00000376665	GATA1	protein_coding	5706	0	1	1	0
chrX:48660173..48660185,+	1	0.927269	0.0267915	0.0107848	p21@HDAC6	CAGE_peak_21_at_HDAC6_5end	-14bp_to_ENST00000469223_5end	entrezgene:10013	HGNC:14064	NA	ENST00000469223	HDAC6	processed_transcript	14	1	0	1	0
chrX:48660416..48660528,+	1	0.622981	6.75484	7.93201	p1@HDAC6	CAGE_peak_1_at_HDAC6_5end	0bp_to_ENST00000376619,ENST00000436813,ENST00000462730,ENST00000465269,ENST00000476625,ENST00000477528,ENST00000477561,NM_006044,uc004dkr.1,uc004dks.1,uc004dkt.1,uc010nig.1_5end	entrezgene:10013	HGNC:14064	uniprot:Q9UBN7,uniprot:E7ERH6,uniprot:Q9BRX7,uniprot:Q6NT75,uniprot:Q7L3E5	ENST00000477561	HDAC6	processed_transcript	0	1	0	1	0
chrX:48660565..48660624,+	1	0.558238	5.22254	5.98398	p2@HDAC6	CAGE_peak_2_at_HDAC6_5end	0bp_to_ENST00000413163,ENST00000426196,ENST00000441703,ENST00000481929,ENST00000489352,uc004dku.3,uc011mmj.1_5end	entrezgene:10013	HGNC:14064	uniprot:E7EUZ1,uniprot:E7EPS2,uniprot:E9PEH1	ENST00000489352	HDAC6	retained_intron	0	1	0	1	0
chrX:48661147..48661161,+	1	1.4549	0.106983	0.0934028	p11@HDAC6	CAGE_peak_11_at_HDAC6_5end	-25bp_to_ENST00000468949,uc011mmk.1_5end	entrezgene:10013	HGNC:14064	NA	ENST00000468949	HDAC6	retained_intron	25	0	0	1	0
chrX:48661258..48661277,+	1	-0.419624	0.0342151	0.0811718	p14@HDAC6	CAGE_peak_14_at_HDAC6_5end	-37bp_to_ENST00000493923_5end	entrezgene:10013	HGNC:14064	NA	ENST00000493923	HDAC6	retained_intron	37	0	1	1	0
chrX:48661314..48661325,+	1	-1.08222	0.0161489	0.0358657	p18@HDAC6	CAGE_peak_18_at_HDAC6_5end	0bp_to_ENST00000493923_5end	entrezgene:10013	HGNC:14064	NA	ENST00000493923	HDAC6	retained_intron	0	0	1	1	0
chrX:48681768..48681795,+	1	-0.732896	0.058059	0.320016	p5@HDAC6	CAGE_peak_5_at_HDAC6_5end	-132bp_to_ENST00000430858_5end	entrezgene:10013	HGNC:14064	NA	ENST00000430858	HDAC6	protein_coding	132	0	1	1	0
chrX:48689717..48689744,-	1	0.74781	0.0742388	0.251376	p@chrX:48689717..48689744,-	CAGE_peak_at_chrX:48689717..48689744,-	NA	NA	NA	NA	ENST00000478242	PCSK1N	processed_transcript	3476	1	0	1	0
chrX:48689784..48689807,-	1	1.56854	0.131145	0.167775	p@chrX:48689784..48689807,-	CAGE_peak_at_chrX:48689784..48689807,-	NA	NA	NA	NA	ENST00000478242	PCSK1N	processed_transcript	3413	1	0	1	0
chrX:48693955..48694025,-	1	0.0849226	23.7372	61.2598	p1@PCSK1N	CAGE_peak_1_at_PCSK1N_5end	0bp_to_ENST00000476838,NM_013271,uc004dkz.2_5end	entrezgene:27344	HGNC:17301	uniprot:Q9UHG2	ENST00000218230	PCSK1N	protein_coding	9	1	1	1	0
chrX:48694104..48694122,+	1	-1.21891	0.005566	0.121491	p@chrX:48694104..48694122,+	CAGE_peak_at_chrX:48694104..48694122,+	NA	NA	NA	NA	ENST00000338270	ERAS	protein_coding	6820	0	0	1	0
chrX:48754144..48754174,-	1	1.17941	0.260807	0.286	p@chrX:48754144..48754174,-	CAGE_peak_at_chrX:48754144..48754174,-	NA	NA	NA	NA	ENST00000472645	TIMM17B	processed_transcript	336	0	1	1	0
chrX:48755032..48755069,-	1	2.9221	54.9159	47.3918	p1@TIMM17B	CAGE_peak_1_at_TIMM17B_5end	0bp_to_ENST00000464663,ENST00000465150,ENST00000466995,ENST00000495490_5end	entrezgene:10245	HGNC:17310	NA	ENST00000464663	TIMM17B	retained_intron	0	1	1	1	0
chrX:48755183..48755194,+	1	-0.21773	2.75181	2.73761	p2@PQBP1	CAGE_peak_2_at_PQBP1_5end	0bp_to_ENST00000376563,ENST00000376566,NM_001032381,NM_001032382,NM_001032383,NM_001167989,NM_144495,uc004dld.2,uc004dle.2,uc004dlf.2,uc004dlg.2_5end	entrezgene:10084	HGNC:9330	uniprot:O60828	ENST00000376563	PQBP1	protein_coding	0	1	0	1	0
chrX:48755202..48755223,+	1	1.99006	37.5921	34.5132	p1@PQBP1	CAGE_peak_1_at_PQBP1_5end	0bp_to_ENST00000247140,ENST00000376548,ENST00000447146,ENST00000473764,NM_001167990_5end	entrezgene:10084	HGNC:9330	uniprot:O60828	ENST00000247140	PQBP1	protein_coding	0	1	0	1	0
chrX:48768916..48768930,-	1	0.111991	21.2341	20.8979	p1@SLC35A2	CAGE_peak_1_at_SLC35A2_5end	0bp_to_ENST00000247138,ENST00000413561,ENST00000452555,NM_005660,uc011mml.1,uc011mmo.1_5end	entrezgene:7355	HGNC:11022	uniprot:P78381,uniprot:B4DE11,uniprot:E7EW45	ENST00000452555	SLC35A2	protein_coding	0	1	1	1	0
chrX:48770919..48770934,-	1	-0.644079	0.0714163	0.069591	p@chrX:48770919..48770934,-	CAGE_peak_at_chrX:48770919..48770934,-	NA	NA	NA	NA	ENST00000485431	PIM2	processed_transcript	1256	0	0	1	0
chrX:48770996..48771007,-	1	-0.0962086	0.0740488	0.0526128	p@chrX:48770996..48771007,-	CAGE_peak_at_chrX:48770996..48771007,-	NA	NA	NA	NA	ENST00000485431	PIM2	processed_transcript	1183	0	1	1	0
chrX:48771105..48771116,-	1	-2.02963	0.0561442	0.0669001	p@chrX:48771105..48771116,-	CAGE_peak_at_chrX:48771105..48771116,-	NA	NA	NA	NA	ENST00000485431	PIM2	processed_transcript	1074	0	0	1	0
chrX:48771155..48771168,-	1	0.213427	0.395863	0.262843	p@chrX:48771155..48771168,-	CAGE_peak_at_chrX:48771155..48771168,-	NA	NA	NA	NA	ENST00000485431	PIM2	processed_transcript	1022	0	0	1	0
chrX:48771521..48771553,-	1	-0.418944	0.240587	0.184924	p@chrX:48771521..48771553,-	CAGE_peak_at_chrX:48771521..48771553,-	NA	NA	NA	NA	ENST00000485431	PIM2	processed_transcript	637	0	1	1	0
chrX:48771830..48771849,-	1	-0.629883	0.436727	0.383924	p2@PIM2	CAGE_peak_2_at_PIM2_5end	341bp_to_ENST00000485431_5end	entrezgene:11040	HGNC:8987	NA	ENST00000485431	PIM2	processed_transcript	341	0	1	1	0
chrX:48774942..48774964,+	1	-0.517024	0.0830372	0.0622715	p@chrX:48774942..48774964,+	CAGE_peak_at_chrX:48774942..48774964,+	NA	NA	NA	NA	ENST00000463529	PQBP1	processed_transcript	19148	0	0	1	0
chrX:48775852..48775861,-	1	-0.631302	0.0928458	0.0679676	p@chrX:48775852..48775861,-	CAGE_peak_at_chrX:48775852..48775861,-	NA	NA	NA	NA	ENST00000376509	PIM2	protein_coding	439	1	1	1	0
chrX:48776292..48776309,-	1	2.51199	49.568	35.7549	p1@PIM2	CAGE_peak_1_at_PIM2_5end	0bp_to_ENST00000376509_5end	entrezgene:11040	HGNC:8987	uniprot:Q9P1W9	ENST00000376509	PIM2	protein_coding	0	1	1	1	0
chrX:48776819..48776823,-	1	0.932384	0.0781687	0.0293209	p5@PIM2	CAGE_peak_5_at_PIM2_5end	-406bp_to_NM_006875,uc004dls.2_5end	entrezgene:11040	HGNC:8987	uniprot:Q9P1W9	ENST00000376509	PIM2	protein_coding	517	0	0	1	0
chrX:48792289..48792300,-	1	1.1573	0.142785	0.102267	p13@OTUD5	CAGE_peak_13_at_OTUD5_5end	-152bp_to_AK022612_5end	entrezgene:55593	HGNC:25402	uniprot:Q96G74	ENST00000481142	OTUD5	processed_transcript	1309	0	1	1	0
chrX:48792308..48792316,-	1	0.338679	0.0290607	0.0142388	p20@OTUD5	CAGE_peak_20_at_OTUD5_5end	-171bp_to_AK022612_5end	entrezgene:55593	HGNC:25402	uniprot:Q96G74	ENST00000481142	OTUD5	processed_transcript	1293	0	1	1	0
chrX:48792324..48792350,-	1	-0.120666	0.119092	0.0565467	p14@OTUD5	CAGE_peak_14_at_OTUD5_5end	-187bp_to_AK022612_5end	entrezgene:55593	HGNC:25402	uniprot:Q96G74	ENST00000481142	OTUD5	processed_transcript	1259	0	0	1	0
chrX:48796237..48796252,+	1	0.854375	0.315991	0.13215	p@chrX:48796237..48796252,+	CAGE_peak_at_chrX:48796237..48796252,+	NA	NA	NA	NA	ENST00000330085	AF207550.1	pseudogene	1010	0	0	1	0
chrX:48797242..48797261,+	1	0.696198	0.296294	0.0817421	p1@ENST00000330085	CAGE_peak_1_at_ENST00000330085_5end	-1bp_to_ENST00000330085_5end	NA	NA	NA	ENST00000330085	AF207550.1	pseudogene	1	0	0	1	0
chrX:48814278..48814334,-	1	-0.194014	0.963566	0.700765	p6@OTUD5	CAGE_peak_6_at_OTUD5_5end	0bp_to_ENST00000484499_5end	entrezgene:55593	HGNC:25402	NA	ENST00000484499	OTUD5	processed_transcript	0	1	1	1	0
chrX:48814810..48814898,-	1	-0.129848	13.1951	13.7249	p1@OTUD5	CAGE_peak_1_at_OTUD5_5end	0bp_to_ENST00000156084,ENST00000376488,ENST00000396743,ENST00000453548,NM_001136157,NM_001136158,NM_017602,uc004dlt.3,uc004dlu.2,uc004dlv.2_5end	entrezgene:55593	HGNC:25402	uniprot:Q96G74,uniprot:G5E9D7	ENST00000376488	OTUD5	protein_coding	0	1	1	1	0
chrX:48814924..48814952,+	1	0.947761	0.631822	0.54027	p@chrX:48814924..48814952,+	CAGE_peak_at_chrX:48814924..48814952,+	NA	NA	NA	NA	ENST00000330085	AF207550.1	pseudogene	17660	1	0	1	0
chrX:48815083..48815095,-	1	1.88124	0.668131	0.352302	p8@OTUD5	CAGE_peak_8_at_OTUD5_5end	-190bp_to_ENST00000156084,ENST00000396743,NM_001136157,NM_001136158,NM_017602,uc004dlt.3,uc004dlu.2,uc004dlv.2_5end	entrezgene:55593	HGNC:25402	uniprot:Q96G74,uniprot:G5E9D7	ENST00000396743	OTUD5	protein_coding	189	1	0	1	0
chrX:48815133..48815189,-	1	2.36888	7.18995	5.47116	p2@OTUD5	CAGE_peak_2_at_OTUD5_5end	-240bp_to_ENST00000156084,ENST00000396743,NM_001136157,NM_001136158,NM_017602,uc004dlt.3,uc004dlu.2,uc004dlv.2_5end	entrezgene:55593	HGNC:25402	uniprot:Q96G74,uniprot:G5E9D7	ENST00000396743	OTUD5	protein_coding	239	1	1	1	0
chrX:48815194..48815224,-	1	0.178201	1.17949	1.23068	p5@OTUD5	CAGE_peak_5_at_OTUD5_5end	-301bp_to_ENST00000156084,ENST00000396743,NM_001136157,NM_001136158,NM_017602,uc004dlt.3,uc004dlu.2,uc004dlv.2_5end	entrezgene:55593	HGNC:25402	uniprot:Q96G74,uniprot:G5E9D7	ENST00000396743	OTUD5	protein_coding	300	1	1	1	0
chrX:48815589..48815605,-	1	-0.532576	2.28595	2.46042	p4@OTUD5	CAGE_peak_4_at_OTUD5_5end	42bp_to_ENST00000428668,NM_001136159,uc011mmp.1_5end	entrezgene:55593	HGNC:25402	uniprot:B4DGG7	ENST00000428668	OTUD5	protein_coding	42	1	0	1	0
chrX:48815611..48815619,-	1	-0.806782	0.397895	0.49663	p7@OTUD5	CAGE_peak_7_at_OTUD5_5end	28bp_to_ENST00000428668,NM_001136159,uc011mmp.1_5end	entrezgene:55593	HGNC:25402	uniprot:B4DGG7	ENST00000428668	OTUD5	protein_coding	28	1	0	1	0
chrX:48815624..48815629,-	1	0.631589	0.210149	0.218195	p10@OTUD5	CAGE_peak_10_at_OTUD5_5end	18bp_to_ENST00000428668,NM_001136159,uc011mmp.1_5end	entrezgene:55593	HGNC:25402	uniprot:B4DGG7	ENST00000428668	OTUD5	protein_coding	18	1	0	1	0
chrX:48815633..48815652,-	1	1.67361	4.5413	4.25377	p3@OTUD5	CAGE_peak_3_at_OTUD5_5end	0bp_to_ENST00000428668,NM_001136159,uc011mmp.1_5end	entrezgene:55593	HGNC:25402	uniprot:B4DGG7	ENST00000428668	OTUD5	protein_coding	0	1	0	1	0
chrX:48819077..48819118,+	1	-2.10581	0.00778271	0.0404395	p@chrX:48819077..48819118,+	CAGE_peak_at_chrX:48819077..48819118,+	NA	NA	NA	NA	ENST00000330085	AF207550.1	pseudogene	21813	0	1	1	0
chrX:48828215..48828227,-	1	-0.616258	0.103831	0.159472	p3@KCND1	CAGE_peak_3_at_KCND1_5end	23bp_to_NM_004979,uc004dlx.1_5end	entrezgene:3750	HGNC:6237	uniprot:Q9NSA2	ENST00000218176	KCND1	protein_coding	238	0	1	1	0
chrX:48828236..48828276,-	1	-0.326644	0.523611	0.689243	p1@KCND1	CAGE_peak_1_at_KCND1_5end	0bp_to_NM_004979,uc004dlx.1_5end	entrezgene:3750	HGNC:6237	uniprot:Q9NSA2	ENST00000218176	KCND1	protein_coding	259	0	1	1	0
chrX:48828316..48828323,-	1	0.12066	0.0277198	0.0321098	p5@KCND1	CAGE_peak_5_at_KCND1_5end	-65bp_to_NM_004979,uc004dlx.1_5end	entrezgene:3750	HGNC:6237	uniprot:Q9NSA2	ENST00000218176	KCND1	protein_coding	339	0	1	1	0
chrX:48830382..48830398,-	1	0.169791	0.0514592	0.108551	p@chrX:48830382..48830398,-	CAGE_peak_at_chrX:48830382..48830398,-	NA	NA	NA	NA	ENST00000218176	KCND1	protein_coding	2405	0	0	1	0
chrX:48858267..48858295,+	1	2.43584	0.255481	0.0442304	p@chrX:48858267..48858295,+	CAGE_peak_at_chrX:48858267..48858295,+	NA	NA	NA	NA	ENST00000597275	CCDC120	protein_coding	52805	0	1	1	0
chrX:48858630..48858654,-	1	1.21118	8.3109	8.64151	p1@GRIPAP1	CAGE_peak_1_at_GRIPAP1_5end	0bp_to_ENST00000376425_5end	entrezgene:56850	HGNC:18706	NA	ENST00000376425	GRIPAP1	protein_coding	0	0	1	1	0
chrX:48858667..48858680,-	1	0.199069	1.70182	1.97006	p2@GRIPAP1	CAGE_peak_2_at_GRIPAP1_5end	0bp_to_ENST00000376423,ENST00000376441,ENST00000537291,NM_020137,NM_207672,uc004dly.1,uc004dma.2_5end	entrezgene:56850	HGNC:18706	uniprot:Q4V328,uniprot:F5H504	ENST00000376423	GRIPAP1	protein_coding	0	0	1	1	0
chrX:48900782..48900793,-	1	-2.36844	1.35939	1.57221	p3@TFE3	CAGE_peak_3_at_TFE3_5end	142bp_to_ENST00000493583_5end	entrezgene:7030	HGNC:11752	NA	ENST00000493583	TFE3	nonsense_mediated_decay	142	1	1	1	0
chrX:48900871..48900890,-	1	-1.33892	52.5379	53.305	p1@TFE3	CAGE_peak_1_at_TFE3_5end	45bp_to_ENST00000493583_5end	entrezgene:7030	HGNC:11752	NA	ENST00000493583	TFE3	nonsense_mediated_decay	45	1	1	1	0
chrX:48900899..48900917,-	1	0.634007	3.46744	3.45468	p2@TFE3	CAGE_peak_2_at_TFE3_5end	18bp_to_ENST00000493583_5end	entrezgene:7030	HGNC:11752	NA	ENST00000493583	TFE3	nonsense_mediated_decay	18	1	1	1	0
chrX:48901030..48901050,-	1	0.18586	0.466257	0.664166	p4@TFE3	CAGE_peak_4_at_TFE3_5end	-18bp_to_ENST00000315869_5end	entrezgene:7030	HGNC:11752	uniprot:P19532	ENST00000315869	TFE3	protein_coding	17	1	1	1	0
chrX:48910981..48911000,+	1	-0.350175	0.767459	0.974048	p3@CCDC120	CAGE_peak_3_at_CCDC120_5end	-100bp_to_uc010nik.2_5end	entrezgene:90060	HGNC:28910	NA	ENST00000597275	CCDC120	protein_coding	100	1	0	1	0
chrX:48911040..48911055,+	1	-0.385104	0.596392	0.734019	p4@CCDC120	CAGE_peak_4_at_CCDC120_5end	-45bp_to_uc010nik.2_5end	entrezgene:90060	HGNC:28910	NA	ENST00000597275	CCDC120	protein_coding	45	1	0	1	0
chrX:48911090..48911113,+	1	1.7166	2.45886	2.24912	p2@CCDC120	CAGE_peak_2_at_CCDC120_5end	0bp_to_uc010nik.2_5end	entrezgene:90060	HGNC:28910	NA	ENST00000597275	CCDC120	protein_coding	0	1	0	1	0
chrX:48916506..48916557,+	1	0.108272	2.89212	2.83561	p1@CCDC120	CAGE_peak_1_at_CCDC120_5end	0bp_to_ENST00000376396,ENST00000422185,ENST00000536628,NM_001163321,NM_001163322,NM_001163323,NM_033626,uc004dmf.2,uc010nil.2,uc011mmq.1,uc011mmr.1,uc011mms.1_5end	entrezgene:90060	HGNC:28910	uniprot:Q96HB5,uniprot:F5GZU4,uniprot:B4DTU2,uniprot:B4DFC1,uniprot:B4DF24,uniprot:A8K5Q5	ENST00000603906	CCDC120	nonsense_mediated_decay	0	0	1	1	0
chrX:48929343..48929407,-	1	-0.232245	1.40135	1.74091	p@chrX:48929343..48929407,-	CAGE_peak_at_chrX:48929343..48929407,-	NA	NA	NA	NA	ENST00000491199	PRAF2	processed_transcript	2086	0	0	1	0
chrX:48930125..48930143,-	1	1.68262	0.500839	0.507403	p3@PRAF2	CAGE_peak_3_at_PRAF2_5end	179bp_to_uc004dmh.2_5end	entrezgene:11230	HGNC:28911	NA	ENST00000491199	PRAF2	processed_transcript	1350	1	0	1	0
chrX:48931650..48931681,-	1	1.43078	81.0301	80.9568	p1@PRAF2	CAGE_peak_1_at_PRAF2_5end	0bp_to_NM_007213,uc004dmi.2_5end	entrezgene:11230	HGNC:28911	uniprot:O60831	ENST00000376386	PRAF2	protein_coding	1	1	0	1	0
chrX:48937503..48937525,-	1	-1.36971	5.3738	5.72408	p2@WDR45	CAGE_peak_2_at_WDR45_5end	0bp_to_ENST00000322995,ENST00000465431_5end	entrezgene:11152	HGNC:28912	NA	ENST00000465431	WDR45	processed_transcript	0	1	1	1	0
chrX:48937535..48937580,-	1	0.495609	29.0659	30.0868	p1@WDR45,p2@PRAF2	CAGE_peak_1_at_WDR45_5end,CAGE_peak_2_at_PRAF2_5end	0bp_to_ENST00000376358,ENST00000376368,ENST00000376372,ENST00000396681,ENST00000470270,ENST00000471338,ENST00000475880,ENST00000476728,ENST00000485908,ENST00000496803,ENST00000553851,NM_001029896,uc004dmk.1,uc004dml.1,uc004dmm.1,uc010nim.1,uc011mmt.1,uc011mmu.1_5end	entrezgene:11152,entrezgene:11230	HGNC:28912,HGNC:28911	uniprot:A6NM71,uniprot:Q9Y484,uniprot:C9J5L0,uniprot:C9J0A8,uniprot:C9JVT3,uniprot:C9JYH8	ENST00000496803	WDR45	retained_intron	0	1	1	1	0
chrX:48937628..48937644,+	1	0.139004	0.248275	0.221355	p@chrX:48937628..48937644,+	CAGE_peak_at_chrX:48937628..48937644,+	NA	NA	NA	NA	ENST00000384209	RNU4-52P	snRNA	2041	1	0	1	0
chrX:48937725..48937771,-	1	1.74948	0.619329	0.465119	p4@WDR45	CAGE_peak_4_at_WDR45_5end	0bp_to_ENST00000376357,uc004dmn.1_5end	entrezgene:11152	HGNC:28912	NA	ENST00000376357	WDR45	retained_intron	0	1	0	1	0
chrX:48957969..48957984,-	1	1.2093	0.0782249	0.0188365	p11@WDR45	CAGE_peak_11_at_WDR45_5end	13bp_to_uc004dmo.1_5end	entrezgene:11152	HGNC:28912	NA	ENST00000356463	WDR45	protein_coding	74	1	0	1	0
chrX:48958043..48958055,-	1	0.876572	0.12565	0.0845	p7@WDR45	CAGE_peak_7_at_WDR45_5end	3bp_to_ENST00000356463,NM_007075,uc004dmp.1_5end	entrezgene:11152	HGNC:28912	uniprot:Q9Y484	ENST00000356463	WDR45	protein_coding	3	1	0	1	0
chrX:48979997..48980018,-	1	-1.64503	0.191372	0.451848	p3@GPKOW	CAGE_peak_3_at_GPKOW_5end	52bp_to_AB209806_5end	entrezgene:27238	HGNC:30677	uniprot:Q92917	ENST00000156109	GPKOW	protein_coding	132	1	0	1	0
chrX:48980071..48980093,-	1	-1.02167	10.4491	11.3722	p1@GPKOW	CAGE_peak_1_at_GPKOW_5end	0bp_to_NM_015698,uc004dmr.2_5end	entrezgene:27238	HGNC:30677	uniprot:Q92917	ENST00000156109	GPKOW	protein_coding	57	1	0	1	0
chrX:48980098..48980112,-	1	0.165309	0.930354	1.00934	p2@GPKOW	CAGE_peak_2_at_GPKOW_5end	-19bp_to_NM_015698,uc004dmr.2_5end	entrezgene:27238	HGNC:30677	uniprot:Q92917	ENST00000156109	GPKOW	protein_coding	38	1	0	1	0
chrX:49012307..49012347,+	1	-0.585661	0.569658	0.635799	p@chrX:49012307..49012347,+	CAGE_peak_at_chrX:49012307..49012347,+	NA	NA	NA	NA	ENST00000584590	RN7SL262P	misc_RNA	3320	0	0	1	0
chrX:49012602..49012631,-	1	-0.877971	0.199017	0.511215	p@chrX:49012602..49012631,-	CAGE_peak_at_chrX:49012602..49012631,-	NA	NA	NA	NA	ENST00000453382	PRICKLE3	protein_coding	28610	0	0	1	0
chrX:49013905..49013922,-	1	1.42216	0.12178	0.109795	p@chrX:49013905..49013922,-	CAGE_peak_at_chrX:49013905..49013922,-	NA	NA	NA	NA	ENST00000453382	PRICKLE3	protein_coding	27319	0	0	1	0
chrX:49028196..49028207,+	1	1.93512	6.44306	5.32137	p4@PLP2	CAGE_peak_4_at_PLP2_5end	12bp_to_NM_002668_5end	entrezgene:5355	HGNC:9087	uniprot:Q04941	ENST00000376322	PLP2	protein_coding	65	1	1	1	0
chrX:49028218..49028233,+	1	1.51145	53.6606	44.1169	p3@PLP2	CAGE_peak_3_at_PLP2_5end	34bp_to_NM_002668_5end	entrezgene:5355	HGNC:9087	uniprot:Q04941	ENST00000376322	PLP2	protein_coding	39	1	1	1	0
chrX:49028236..49028261,+	1	0.316266	156.307	140.889	p1@PLP2	CAGE_peak_1_at_PLP2_5end	-11bp_to_ENST00000376322,ENST00000376327,uc004dmx.2_5end	entrezgene:5355	HGNC:9087	uniprot:Q04941	ENST00000376322	PLP2	protein_coding	11	1	1	1	0
chrX:49028265..49028289,+	1	0.123543	51.547	48.2715	p2@PLP2	CAGE_peak_2_at_PLP2_5end	0bp_to_ENST00000376322,ENST00000376327,uc004dmx.2_5end	entrezgene:5355	HGNC:9087	uniprot:Q04941	ENST00000376327	PLP2	protein_coding	0	1	0	1	0
chrX:49029748..49029772,+	1	0.354444	1.11125	0.992749	p@chrX:49029748..49029772,+	CAGE_peak_at_chrX:49029748..49029772,+	NA	NA	NA	NA	ENST00000376322	PLP2	protein_coding	1474	0	1	1	0
chrX:49030675..49030697,+	1	0.572307	3.06901	2.79132	p@chrX:49030675..49030697,+	CAGE_peak_at_chrX:49030675..49030697,+	NA	NA	NA	NA	ENST00000376322	PLP2	protein_coding	2401	0	0	1	0
chrX:49030716..49030740,+	1	0.00405015	1.45441	1.36635	p@chrX:49030716..49030740,+	CAGE_peak_at_chrX:49030716..49030740,+	NA	NA	NA	NA	ENST00000376322	PLP2	protein_coding	2442	0	1	1	0
chrX:49031033..49031070,+	1	0.0371198	1.20115	1.11552	p@chrX:49031033..49031070,+	CAGE_peak_at_chrX:49031033..49031070,+	NA	NA	NA	NA	ENST00000376322	PLP2	protein_coding	2759	0	0	1	0
chrX:49031131..49031150,-	1	-0.477154	0.790113	0.815776	p@chrX:49031131..49031150,-	CAGE_peak_at_chrX:49031131..49031150,-	NA	NA	NA	NA	ENST00000453382	PRICKLE3	protein_coding	10091	0	0	1	0
chrX:49041338..49041350,-	1	-0.961189	0.229086	0.265084	p3@PRICKLE3	CAGE_peak_3_at_PRICKLE3_5end	0bp_to_ENST00000536904,uc011mmv.1,uc011mmw.1_5end	entrezgene:4007	HGNC:6645	uniprot:B7Z8F2	ENST00000536904	PRICKLE3	protein_coding	0	0	0	1	0
chrX:49042762..49042774,-	1	-0.168613	0.60337	0.595918	p2@PRICKLE3	CAGE_peak_2_at_PRICKLE3_5end	1bp_to_NM_006150,uc004dmy.1,uc011mmx.1,uc011mmy.1_5end	entrezgene:4007	HGNC:6645	uniprot:O43900	ENST00000538114	PRICKLE3	protein_coding	47	1	0	1	0
chrX:49042778..49042861,-	1	0.949418	8.47681	7.30995	p1@PRICKLE3	CAGE_peak_1_at_PRICKLE3_5end	0bp_to_ENST00000376310,ENST00000376317,ENST00000417014,ENST00000538114_5end	entrezgene:4007	HGNC:6645	uniprot:A6ND81,uniprot:O43900,uniprot:C9JYV3,uniprot:F5GWQ1	ENST00000417014	PRICKLE3	protein_coding	0	1	0	1	0
chrX:49044292..49044308,-	1	-2.00797	0.00513585	0.177209	p@chrX:49044292..49044308,-	CAGE_peak_at_chrX:49044292..49044308,-	NA	NA	NA	NA	ENST00000376317	PRICKLE3	protein_coding	1446	0	1	1	0
chrX:49045673..49045690,-	1	0.0838073	0.0187446	0.0747157	p4@SYP	CAGE_peak_4_at_SYP_5end	-235bp_to_BC032385_5end	entrezgene:6855	HGNC:11506	NA	ENST00000376317	PRICKLE3	protein_coding	2827	0	1	1	0
chrX:49050676..49050692,-	1	0.735255	0.163813	0.402155	p@chrX:49050676..49050692,-	CAGE_peak_at_chrX:49050676..49050692,-	NA	NA	NA	NA	ENST00000472598	SYP	protein_coding	5942	0	1	1	0
chrX:49050707..49050718,-	1	0.132938	0.026295	0.080188	p@chrX:49050707..49050718,-	CAGE_peak_at_chrX:49050707..49050718,-	NA	NA	NA	NA	ENST00000472598	SYP	protein_coding	5916	0	1	1	0
chrX:49050743..49050755,-	1	-0.450623	0.0779637	0.226317	p@chrX:49050743..49050755,-	CAGE_peak_at_chrX:49050743..49050755,-	NA	NA	NA	NA	ENST00000472598	SYP	protein_coding	5879	0	1	1	0
chrX:49055109..49055167,-	1	-1.25514	0.10755	1.0324	p@chrX:49055109..49055167,-	CAGE_peak_at_chrX:49055109..49055167,-	NA	NA	NA	NA	ENST00000472598	SYP	protein_coding	1467	0	0	1	0
chrX:49055194..49055214,-	1	-1.58065	0.0221584	0.21507	p@chrX:49055194..49055214,-	CAGE_peak_at_chrX:49055194..49055214,-	NA	NA	NA	NA	ENST00000472598	SYP	protein_coding	1420	0	1	1	0
chrX:49055219..49055236,-	1	-1.78773	0.0125084	0.185304	p@chrX:49055219..49055236,-	CAGE_peak_at_chrX:49055219..49055236,-	NA	NA	NA	NA	ENST00000472598	SYP	protein_coding	1398	0	1	1	0
chrX:49055296..49055306,-	1	-0.672035	0.0144436	0.0678512	p@chrX:49055296..49055306,-	CAGE_peak_at_chrX:49055296..49055306,-	NA	NA	NA	NA	ENST00000472598	SYP	protein_coding	1328	0	0	1	0
chrX:49056640..49056660,-	1	-0.244263	9.42815	40.01	p1@SYP	CAGE_peak_1_at_SYP_5end	0bp_to_ENST00000376303,ENST00000466635,ENST00000469389,ENST00000472737,ENST00000479808,ENST00000494396,ENST00000538567,NM_003179,uc004dmz.1,uc004dna.1,uc011mmz.1_5end	entrezgene:6855	HGNC:11506	uniprot:G5E9A2,uniprot:F2Z3E1,uniprot:P08247,uniprot:B7Z359	ENST00000472737	SYP	retained_intron	0	1	1	1	0
chrX:49086909..49086938,+	1	1.05726	0.139394	0.0903978	p@chrX:49086909..49086938,+	CAGE_peak_at_chrX:49086909..49086938,+	NA	NA	NA	NA	ENST00000376227	CCDC22	protein_coding	4988	0	0	1	0
chrX:49089791..49089807,-	1	-0.507372	0.115293	0.578819	p1@CACNA1F	CAGE_peak_1_at_CACNA1F_5end	-20bp_to_ENST00000376251_5end	entrezgene:778	HGNC:1393	uniprot:O95226	ENST00000376251	CACNA1F	protein_coding	19	0	0	1	0
chrX:49090558..49090564,-	1	-1.49939	1.56552	2.07353	p1@HSPB1P2	CAGE_peak_1_at_HSPB1P2_5end	395bp_to_ENST00000448722_5end	NA	HGNC:5252	NA	ENST00000448722	HSPB1P2	processed_pseudogene	395	1	0	1	0
chrX:49090623..49090648,-	1	-0.30897	0.963994	1.09475	p2@HSPB1P2	CAGE_peak_2_at_HSPB1P2_5end	311bp_to_ENST00000448722_5end	NA	HGNC:5252	NA	ENST00000448722	HSPB1P2	processed_pseudogene	311	1	0	1	0
chrX:49091920..49091942,+	1	1.88855	5.30661	4.80025	p2@CCDC22	CAGE_peak_2_at_CCDC22_5end	0bp_to_ENST00000376227,ENST00000538876,NM_014008,uc004dnc.1,uc004dnd.1,uc011mna.1_5end	entrezgene:28952	HGNC:28909	uniprot:O60826,uniprot:F5GXW9	ENST00000376227	CCDC22	protein_coding	0	1	0	1	0
chrX:49091948..49092002,+	1	3.2324	9.65846	8.67183	p1@CCDC22	CAGE_peak_1_at_CCDC22_5end	0bp_to_ENST00000496651_5end	entrezgene:28952	HGNC:28909	NA	ENST00000496651	CCDC22	processed_transcript	0	1	0	1	0
chrX:49107434..49107439,-	1	1.86003	0.0239117	0	p@chrX:49107434..49107439,-	CAGE_peak_at_chrX:49107434..49107439,-	NA	NA	NA	NA	ENST00000557224	FOXP3	protein_coding	7522	0	0	1	0
chrX:49107447..49107461,-	1	1.76126	0.160798	0.0119918	p@chrX:49107447..49107461,-	CAGE_peak_at_chrX:49107447..49107461,-	NA	NA	NA	NA	ENST00000557224	FOXP3	protein_coding	7500	0	0	1	0
chrX:49113914..49113920,-	1	1.69323	0.0329809	0.00137744	p@chrX:49113914..49113920,-	CAGE_peak_at_chrX:49113914..49113920,-	NA	NA	NA	NA	ENST00000557224	FOXP3	protein_coding	1041	0	1	1	0
chrX:49121165..49121179,-	1	2.99768	6.3769	0.101721	p1@FOXP3	CAGE_peak_1_at_FOXP3_5end	108bp_to_ENST00000376199,ENST00000376207,NM_001114377,NM_014009,uc004dne.3,uc004dnf.3_5end	entrezgene:50943	HGNC:6106	uniprot:Q9BZS1	ENST00000376207	FOXP3	protein_coding	108	0	1	1	0
chrX:49122760..49122762,-	1	1.8297	0.0870589	0.000429983	p@chrX:49122760..49122762,-	CAGE_peak_at_chrX:49122760..49122762,-	NA	NA	NA	NA	ENST00000376207	FOXP3	protein_coding	1471	0	0	1	0
chrX:49122911..49122916,-	1	1.76352	0.0364355	0.0010482	p@chrX:49122911..49122916,-	CAGE_peak_at_chrX:49122911..49122916,-	NA	NA	NA	NA	ENST00000376207	FOXP3	protein_coding	1622	0	1	1	0
chrX:49125561..49125597,-	1	1.04951	0.0902314	0.0547901	p@chrX:49125561..49125597,-	CAGE_peak_at_chrX:49125561..49125597,-	NA	NA	NA	NA	ENST00000376207	FOXP3	protein_coding	4272	0	0	1	0
chrX:49126242..49126291,+	1	2.35701	0.980005	0.980689	p1@PPP1R3F	CAGE_peak_1_at_PPP1R3F_5end	-14bp_to_ENST00000438316,ENST00000466508,NM_001184745,NM_033215,uc004dni.2,uc011mnd.1_5end	entrezgene:89801	HGNC:14944	uniprot:F5H262,uniprot:E9PCM3,uniprot:A2VDJ8,uniprot:Q0D2I0,uniprot:Q6ZSY5	ENST00000466508	PPP1R3F	protein_coding	14	1	1	1	0
chrX:49397967..49397997,-	1	0.61134	0.400334	0.422488	p1@VDAC1P2	CAGE_peak_1_at_VDAC1P2_5end	-15bp_to_ENST00000423609_5end	NA	HGNC:12670	NA	ENST00000423609	VDAC1P2	processed_pseudogene	14	0	1	1	0
chrX:49460578..49460597,-	1	0.973156	0.295419	0.0936631	p1@PAGE1	CAGE_peak_1_at_PAGE1_5end	0bp_to_ENST00000376150,NM_003785,uc004dom.2_5end	entrezgene:8712	HGNC:4107	uniprot:O75459	ENST00000376150	PAGE1	protein_coding	0	0	0	1	0
chrX:49460603..49460612,-	1	0.583998	0.0282772	0.0107733	p2@PAGE1	CAGE_peak_2_at_PAGE1_5end	-7bp_to_ENST00000376150,NM_003785,uc004dom.2_5end	entrezgene:8712	HGNC:4107	uniprot:O75459	ENST00000376150	PAGE1	protein_coding	6	0	0	1	0
chrX:49593853..49593872,+	1	-0.11366	0.0471883	0.0880904	p3@PAGE4	CAGE_peak_3_at_PAGE4_5end	0bp_to_ENST00000376141_5end	entrezgene:9506	HGNC:4108	uniprot:O60829	ENST00000376141	PAGE4	protein_coding	0	0	0	1	0
chrX:49593888..49593929,+	1	0.852331	1.2664	2.61837	p1@PAGE4	CAGE_peak_1_at_PAGE4_5end	0bp_to_ENST00000218068,NM_007003,uc004don.1_5end	entrezgene:9506	HGNC:4108	uniprot:O60829	ENST00000218068	PAGE4	protein_coding	0	0	0	1	0
chrX:49595001..49595028,+	1	0.714126	0.36495	0.394935	p2@PAGE4	CAGE_peak_2_at_PAGE4_5end	-258bp_to_ENST00000474146_5end	entrezgene:9506	HGNC:4108	NA	ENST00000474146	PAGE4	processed_transcript	258	0	0	1	0
chrX:49595041..49595050,+	1	0.096206	0.0235798	0.0460921	p4@PAGE4	CAGE_peak_4_at_PAGE4_5end	-236bp_to_ENST00000474146_5end	entrezgene:9506	HGNC:4108	NA	ENST00000474146	PAGE4	processed_transcript	236	0	1	1	0
chrX:49644079..49644093,+	1	0.380919	2.31344	2.5555	p1@USP27X	CAGE_peak_1_at_USP27X_5end	-376bp_to_ENST00000508866,NM_001145073,uc004dop.2_5end	entrezgene:389856	HGNC:13486	uniprot:A6NNY8	ENST00000508866	USP27X	protein_coding	376	1	1	1	0
chrX:49687169..49687214,+	1	-0.645503	1.6369	1.64998	p3@CLCN5	CAGE_peak_3_at_CLCN5_5end	-10bp_to_ENST00000376088,ENST00000450422,NM_001127898,NM_001127899,uc004doq.1,uc004dor.1_5end	entrezgene:1184	HGNC:2023	uniprot:P51795,uniprot:B3KRR2	ENST00000376088	CLCN5	protein_coding	10	1	1	1	0
chrX:49687216..49687265,+	1	-0.253395	3.12985	3.23194	p1@CLCN5	CAGE_peak_1_at_CLCN5_5end	0bp_to_ENST00000376088,ENST00000450422,NM_001127898,NM_001127899,uc004doq.1,uc004dor.1_5end	entrezgene:1184	HGNC:2023	uniprot:P51795,uniprot:B3KRR2	ENST00000376088	CLCN5	protein_coding	0	1	1	1	0
chrX:49687267..49687288,+	1	-1.13371	1.86223	2.13319	p2@CLCN5	CAGE_peak_2_at_CLCN5_5end	0bp_to_ENST00000376091_5end	entrezgene:1184	HGNC:2023	uniprot:P51795	ENST00000376091	CLCN5	protein_coding	0	1	1	1	0
chrX:49687299..49687319,+	1	-1.53306	0.942109	1.20611	p4@CLCN5	CAGE_peak_4_at_CLCN5_5end	24bp_to_ENST00000376091_5end	entrezgene:1184	HGNC:2023	uniprot:P51795	ENST00000376091	CLCN5	protein_coding	23	1	1	1	0
chrX:49687329..49687340,+	1	-1.80908	0.102248	0.157556	p7@CLCN5	CAGE_peak_7_at_CLCN5_5end	54bp_to_ENST00000376091_5end	entrezgene:1184	HGNC:2023	uniprot:P51795	ENST00000376091	CLCN5	protein_coding	53	1	1	1	0
chrX:49832203..49832226,+	1	-1.5192	0.0937776	0.287444	p6@CLCN5	CAGE_peak_6_at_CLCN5_5end	0bp_to_NM_000084,uc004dos.1_5end	entrezgene:1184	HGNC:2023	uniprot:P51795	ENST00000376108	CLCN5	protein_coding	4	0	1	1	0
chrX:49832232..49832267,+	1	-1.50928	0.301326	0.887177	p5@CLCN5	CAGE_peak_5_at_CLCN5_5end	1bp_to_ENST00000376108_5end	entrezgene:1184	HGNC:2023	uniprot:P51795	ENST00000376108	CLCN5	protein_coding	0	0	1	1	0
chrX:49832271..49832282,+	1	-1.01874	0.0312317	0.0714354	p8@CLCN5	CAGE_peak_8_at_CLCN5_5end	40bp_to_ENST00000376108_5end	entrezgene:1184	HGNC:2023	uniprot:P51795	ENST00000376108	CLCN5	protein_coding	39	0	1	1	0
chrX:49840525..49840540,+	1	-1.57087	0.00844654	0.0703009	p@chrX:49840525..49840540,+	CAGE_peak_at_chrX:49840525..49840540,+	NA	NA	NA	NA	ENST00000307367	CLCN5	protein_coding	6368	0	1	1	0
chrX:49965017..49965030,-	1	1.36434	0.708556	0.00887947	p1@AKAP4	CAGE_peak_1_at_AKAP4_5end	0bp_to_ENST00000376064,ENST00000448865,ENST00000480926,ENST00000481402_5end	entrezgene:8852	HGNC:374	NA	ENST00000480926	AKAP4	processed_transcript	0	0	0	1	0
chrX:49965639..49965662,-	1	1.3753	0.152305	0	p2@AKAP4	CAGE_peak_2_at_AKAP4_5end	1bp_to_ENST00000358526,ENST00000376056,ENST00000376058,NM_003886,uc004dow.1_5end	entrezgene:8852	HGNC:374	uniprot:Q5JQC9,uniprot:A6ND82	ENST00000376056	AKAP4	protein_coding	1	0	0	1	0
chrX:49965663..49965676,-	1	1.39655	0.0583691	0	p3@AKAP4	CAGE_peak_3_at_AKAP4_5end	0bp_to_ENST00000358526,ENST00000376056,ENST00000376058,NM_003886,uc004dow.1_5end	entrezgene:8852	HGNC:374	uniprot:Q5JQC9,uniprot:A6ND82	ENST00000358526	AKAP4	protein_coding	0	0	0	1	0
chrX:49965682..49965685,-	1	1.35585	0.0123383	0	p4@AKAP4	CAGE_peak_4_at_AKAP4_5end	-18bp_to_ENST00000358526,ENST00000376056,ENST00000376058,NM_003886,uc004dow.1_5end	entrezgene:8852	HGNC:374	uniprot:Q5JQC9,uniprot:A6ND82	ENST00000376056	AKAP4	protein_coding	17	0	0	1	0
chrX:49969405..49969444,+	1	1.35117	0.230094	0.256541	p1@CCNB3	CAGE_peak_1_at_CCNB3_5end	0bp_to_ENST00000376042,uc004dox.3_5end	entrezgene:85417	HGNC:18709	uniprot:Q8WWL7	ENST00000376042	CCNB3	protein_coding	0	0	0	1	0
chrX:50024278..50024293,+	1	-1.0752	0.0318138	0.0501611	p@chrX:50024278..50024293,+	CAGE_peak_at_chrX:50024278..50024293,+	NA	NA	NA	NA	ENST00000348603	CCNB3	protein_coding	3242	0	0	1	0
chrX:50024304..50024331,+	1	-0.297918	0.105787	0.0770297	p@chrX:50024304..50024331,+	CAGE_peak_at_chrX:50024304..50024331,+	NA	NA	NA	NA	ENST00000348603	CCNB3	protein_coding	3204	0	0	1	0
chrX:50174557..50174568,-	1	1.21997	0.0212284	0	p@chrX:50174557..50174568,-	CAGE_peak_at_chrX:50174557..50174568,-	NA	NA	NA	NA	ENST00000376025	DGKK	processed_transcript	39168	0	0	1	0
chrX:50174600..50174614,-	1	1.06747	0.0172649	0	p@chrX:50174600..50174614,-	CAGE_peak_at_chrX:50174600..50174614,-	NA	NA	NA	NA	ENST00000376025	DGKK	processed_transcript	39122	0	0	1	0
chrX:50174615..50174630,-	1	1.38687	0.0224023	0	p@chrX:50174615..50174630,-	CAGE_peak_at_chrX:50174615..50174630,-	NA	NA	NA	NA	ENST00000376025	DGKK	processed_transcript	39106	0	0	1	0
chrX:50174632..50174645,-	1	1.51794	0.0319652	0	p@chrX:50174632..50174645,-	CAGE_peak_at_chrX:50174632..50174645,-	NA	NA	NA	NA	ENST00000376025	DGKK	processed_transcript	39091	0	0	1	0
chrX:50174653..50174669,-	1	1.28098	0.0207824	0	p@chrX:50174653..50174669,-	CAGE_peak_at_chrX:50174653..50174669,-	NA	NA	NA	NA	ENST00000376025	DGKK	processed_transcript	39067	0	0	1	0
chrX:50174672..50174678,-	1	1.14813	0.00549987	0	p@chrX:50174672..50174678,-	CAGE_peak_at_chrX:50174672..50174678,-	NA	NA	NA	NA	ENST00000376025	DGKK	processed_transcript	39058	0	1	1	0
chrX:50213698..50213712,-	1	0.598097	0.0264315	0.0398919	p2@DGKK	CAGE_peak_2_at_DGKK_5end	8bp_to_NM_001013742_5end	entrezgene:139189	HGNC:32395	uniprot:Q5KSL6	ENST00000376025	DGKK	processed_transcript	24	1	0	1	0
chrX:50213818..50213829,-	1	0.413416	0.151935	0.382086	p1@DGKK	CAGE_peak_1_at_DGKK_5end	-81bp_to_ENST00000376025,ENST00000546288,uc010njr.1_5end	entrezgene:139189	HGNC:32395	NA	ENST00000376025	DGKK	processed_transcript	80	1	0	1	0
chrX:50386616..50386637,-	1	-1.0517	0.876211	0.870816	p3@SHROOM4	CAGE_peak_3_at_SHROOM4_5end	45bp_to_ENST00000460112,uc004dpf.1_5end	entrezgene:57477	HGNC:29215	NA	ENST00000460112	SHROOM4	protein_coding	45	0	1	1	0
chrX:50386648..50386697,-	1	-1.3237	1.51049	1.50975	p2@SHROOM4	CAGE_peak_2_at_SHROOM4_5end	0bp_to_ENST00000460112,uc004dpf.1_5end	entrezgene:57477	HGNC:29215	NA	ENST00000460112	SHROOM4	protein_coding	0	0	1	1	0
chrX:50557014..50557060,-	1	-1.44996	0.286094	0.70821	p4@SHROOM4	CAGE_peak_4_at_SHROOM4_5end	0bp_to_ENST00000376020,NM_020717,NR_027121,uc004dpd.3,uc004dpe.2_5end	entrezgene:57477	HGNC:29215	uniprot:Q9ULL8	ENST00000376020	SHROOM4	protein_coding	0	1	1	1	0
chrX:50557095..50557207,-	1	-2.32557	1.19408	1.98612	p1@SHROOM4	CAGE_peak_1_at_SHROOM4_5end	-51bp_to_ENST00000376020,NM_020717,NR_027121,uc004dpd.3,uc004dpe.2_5end	entrezgene:57477	HGNC:29215	uniprot:Q9ULL8	ENST00000376020	SHROOM4	protein_coding	50	1	2	1	0
chrX:50557302..50557316,-	1	-1.01151	0.036423	0.14357	p6@SHROOM4	CAGE_peak_6_at_SHROOM4_5end	0bp_to_ENST00000289292_5end	entrezgene:57477	HGNC:29215	uniprot:Q9ULL8	ENST00000289292	SHROOM4	protein_coding	0	0	1	1	0
chrX:51075444..51075472,+	1	-0.049191	0.0649077	0.173063	p4@NUDT10	CAGE_peak_4_at_NUDT10_5end	-208bp_to_uc004dpi.3_5end	entrezgene:170685	HGNC:17621	NA	ENST00000356450	NUDT10	protein_coding	209	1	0	1	0
chrX:51075475..51075488,+	1	1.41463	0.0306942	0.0613084	p6@NUDT10	CAGE_peak_6_at_NUDT10_5end	-192bp_to_uc004dpi.3_5end	entrezgene:170685	HGNC:17621	NA	ENST00000356450	NUDT10	protein_coding	193	1	0	1	0
chrX:51075658..51075686,+	1	-0.820945	1.21895	1.6642	p1@NUDT10	CAGE_peak_1_at_NUDT10_5end	0bp_to_ENST00000356450,uc004dpi.3_5end	entrezgene:170685	HGNC:17621	uniprot:Q8NFP7	ENST00000356450	NUDT10	protein_coding	0	1	0	1	0
chrX:51075713..51075730,+	1	-1.05433	0.283787	0.445226	p2@NUDT10	CAGE_peak_2_at_NUDT10_5end	31bp_to_ENST00000356450_5end	entrezgene:170685	HGNC:17621	uniprot:Q8NFP7	ENST00000356450	NUDT10	protein_coding	30	1	0	1	0
chrX:51138805..51138818,+	1	0.304714	0.125136	0.14369	p@chrX:51138805..51138818,+	CAGE_peak_at_chrX:51138805..51138818,+	NA	NA	NA	NA	ENST00000418775	RP11-348F1.2	lincRNA	544	0	0	1	0
chrX:51139302..51139323,-	1	2.39179	0.14519	0.0803153	p3@ENST00000425150	CAGE_peak_3_at_ENST00000425150_5end	0bp_to_ENST00000425150_5end	NA	NA	NA	ENST00000425150	RP11-348F1.3	antisense	0	0	0	1	0
chrX:51139329..51139393,-	1	2.63262	0.636435	0.267894	p1@ENST00000425150	CAGE_peak_1_at_ENST00000425150_5end	-15bp_to_ENST00000425150_5end	NA	NA	NA	ENST00000425150	RP11-348F1.3	antisense	14	0	0	1	0
chrX:51139429..51139450,-	1	2.58841	0.326254	0.105286	p2@ENST00000425150	CAGE_peak_2_at_ENST00000425150_5end	-115bp_to_ENST00000425150_5end	NA	NA	NA	ENST00000425150	RP11-348F1.3	antisense	114	0	0	1	0
chrX:51149782..51149829,+	1	1.07732	0.119378	0.0353053	p1@CXorf67	CAGE_peak_1_at_CXorf67_5end	15bp_to_ENST00000342995,uc004dpj.2_5end	entrezgene:340602	HGNC:33738	uniprot:Q86X51	ENST00000342995	CXorf67	protein_coding	14	1	0	1	0
chrX:51150154..51150161,+	1	-0.778301	0.00348082	0.0082668	p2@CXorf67	CAGE_peak_2_at_CXorf67_5end	387bp_to_BC046248_5end	entrezgene:340602	HGNC:33738	uniprot:Q86X51	ENST00000342995	CXorf67	protein_coding	386	1	0	1	0
chrX:51239425..51239453,-	1	-0.607226	1.87959	2.25813	p2@NUDT11	CAGE_peak_2_at_NUDT11_5end	0bp_to_ENST00000375992_5end	entrezgene:55190	HGNC:18011	uniprot:Q96G61	ENST00000375992	NUDT11	protein_coding	0	1	0	1	0
chrX:51239461..51239479,-	1	-0.496391	0.367948	0.491945	p4@NUDT11	CAGE_peak_4_at_NUDT11_5end	-2bp_to_NM_018159,uc010njt.2_5end	entrezgene:55190	HGNC:18011	uniprot:Q96G61	ENST00000375992	NUDT11	protein_coding	12	1	0	1	0
chrX:51239660..51239712,-	1	-0.136666	0.539861	0.939124	p3@NUDT11	CAGE_peak_3_at_NUDT11_5end	-201bp_to_NM_018159,uc010njt.2_5end	entrezgene:55190	HGNC:18011	uniprot:Q96G61	ENST00000375992	NUDT11	protein_coding	211	1	0	1	0
chrX:51361761..51361770,-	1	-1.23209	0.0322334	0.0645409	p2@ENST00000417339	CAGE_peak_2_at_ENST00000417339_5end	-315bp_to_ENST00000417339_5end	NA	NA	NA	ENST00000417339	CENPVP3	processed_pseudogene	314	1	0	1	0
chrX:51486497..51486549,+	1	-1.56353	9.08289	10.42	p1@GSPT2	CAGE_peak_1_at_GSPT2_5end	0bp_to_ENST00000502175,uc004dpl.2_5end	entrezgene:23708	HGNC:4622	uniprot:F5GWG9	ENST00000340438	GSPT2	protein_coding	15	1	1	1	0
chrX:51486550..51486563,+	1	-0.945615	0.490668	0.580746	p2@GSPT2	CAGE_peak_2_at_GSPT2_5end	12bp_to_ENST00000502175_5end	entrezgene:23708	HGNC:4622	uniprot:F5GWG9	ENST00000340438	GSPT2	protein_coding	68	1	1	1	0
chrX:51490163..51490164,-	1	0.899392	0.00796546	0	p@chrX:51490163..51490164,-	CAGE_peak_at_chrX:51490163..51490164,-	NA	NA	NA	NA	ENST00000491883	CENPVP2	processed_pseudogene	64677	0	0	1	0
chrX:51546135..51546195,+	1	0.585117	46.1832	50.4178	p2@MAGED1	CAGE_peak_2_at_MAGED1_5end	0bp_to_NM_001005332,uc004dpm.2_5end	entrezgene:9500	HGNC:6813	uniprot:Q9Y5V3	ENST00000375772	MAGED1	protein_coding	31	0	0	1	0
chrX:51636712..51636759,+	1	-0.823565	238.482	255.058	p1@MAGED1	CAGE_peak_1_at_MAGED1_5end	0bp_to_ENST00000375695,ENST00000430189,ENST00000470461,ENST00000485420,ENST00000486579,ENST00000494718_5end	entrezgene:9500	HGNC:6813	uniprot:B4DQ04	ENST00000485420	MAGED1	processed_transcript	0	0	0	1	0
chrX:51637158..51637212,+	1	-1.30333	0.0976387	0.336198	p18@MAGED1	CAGE_peak_18_at_MAGED1_5end	-452bp_to_ENST00000482188_5end	entrezgene:9500	HGNC:6813	NA	ENST00000485420	MAGED1	processed_transcript	403	0	0	1	0
chrX:51638193..51638277,+	1	-0.0620516	3.42755	4.09526	p3@MAGED1	CAGE_peak_3_at_MAGED1_5end	-474bp_to_ENST00000482599_5end	entrezgene:9500	HGNC:6813	NA	ENST00000482599	MAGED1	processed_transcript	474	0	1	1	0
chrX:51638434..51638446,+	1	-0.519023	0.302986	0.378262	p17@MAGED1	CAGE_peak_17_at_MAGED1_5end	-305bp_to_ENST00000482599_5end	entrezgene:9500	HGNC:6813	NA	ENST00000482599	MAGED1	processed_transcript	305	0	1	1	0
chrX:51638461..51638473,+	1	0.180247	0.846847	1.02437	p7@MAGED1	CAGE_peak_7_at_MAGED1_5end	-278bp_to_ENST00000482599_5end	entrezgene:9500	HGNC:6813	NA	ENST00000482599	MAGED1	processed_transcript	278	0	1	1	0
chrX:51638504..51638519,+	1	-0.802016	0.996168	1.29435	p5@MAGED1	CAGE_peak_5_at_MAGED1_5end	-232bp_to_ENST00000482599_5end	entrezgene:9500	HGNC:6813	NA	ENST00000482599	MAGED1	processed_transcript	232	0	1	1	0
chrX:51638566..51638578,+	1	-0.0964523	0.634732	0.760379	p9@MAGED1	CAGE_peak_9_at_MAGED1_5end	-173bp_to_ENST00000482599_5end	entrezgene:9500	HGNC:6813	NA	ENST00000482599	MAGED1	processed_transcript	173	0	1	1	0
[truncated: 2,531 more rows]

## Sheet: S3_TableB. Autosomes_sig
FANTOM.ID	Stats				FANTOM annotation						Annotation				Genomic feature overlap
[truncated: 62 more rows]

## Sheet: S4_TableA. escTSSs_bg
TF	JASPAR ID	Class	Family	Tax Group	IC	GC Content	Target region hits	Target region non-hits	Background region hits	Background region non-hits	Target TFBS hits	Target TFBS nucleotide rate	Background TFBS hits	Background TFBS nucleotide rate	Z-score	Fisher score
[truncated: 478 more rows]

[truncated: 6 more sheets: S4_TableB. Background_nonDT, S5_Table. ChIPseq_enrich, S6_Table. ChIPseq_enrich_XA, S7_Table. AllelicReads_YY1, S8_Table. Allelic_Reads, S9_Table. Allelic_Imbalance_sig]
